# Supplementary material for: Prognostic Significance of Tumor Volume in Locally Recurrent Nasopharyngeal Carcinoma Treated with Salvage Intensity-Modulated Radiotherapy
Source: PLoS One. 2015 Apr 30;10(4):e0125351. doi: 10.1371/journal.pone.0125351 (PMC4416016; doi:10.1371/journal.pone.0125351)
Supplement: S1 File — (XLS) [file pone.0125351.s003.xls]

## Sheet: plos
No	Study no	Gender	Age	Initial treatment	Initial RT technique	First course RT dose	Recurrence interval	Necrosisi before re-RT	Compliation before reRT	KPS	Diagnosis date	Pathology	TV	rT	rN	r stage	Re-treatment strategy	Beginning of Treatment	End of treatment	IMRT total dose	Total dose of two courses	IMRT fractions	IMRT dose per fraction	IMRT days	Chemodrug	chemotherapy	severe headache after reRT	hearing deficit after reRT	difficulty in speaking after reRT	Visual defict after reRT	Trismus after reRT	Feeding difficulty after reRT	temporal lobe necrosis after reRT	ulcer or necrosis of the nasopharyngeal mucosa after reRT	Massive hemorraghe after reRT	Last follow-up	Local failure	Local failure free survial time	Distant metastsis	Distant metastsis free survival time'	Survival status	Overall survival time	Death date	Death reason
1	6291	Male	54	CCRT	2D-RT	70	22	no		90	2006-09-14	WHO II-III	7.63	T2	rN0	rII	RT alone	2006-10-11	2006-11-16	60	130	27	2.22	36	0	no	no	yes	no	no	yes	no	yes	no	no	2013-05-30	0	81	0	80.5	0	80.5
2	2783	Male	48	RT alone	2D-RT	74	25	no		90	2011-07-08	WHO II-III	18.6	T3	rN0	rIII	CCRT	2011-08-11	2011-09-23	60	134	30	2	43	DDP	yes	no	no	no	no	no	no	yes	no	no	2013-06-30	0	24	0	24.1	0	23.7
3	10880	Female	50	RT alone	2D-RT	70	52	no		80	2009-10-08	WHO II-III	15.11	T2	rN0	rII	CCRT	2009-10-21	2009-12-02	68	138	30	2.27	42	DDP	yes	no	yes	no	no	no	no	no	no	no	2013-11-11	0	49	0	49.1	0	49.1
4	2501	Male	31	CCRT	2D-RT	72	13	no		90	2002-09-06	Image only	77.81	T3	rN0	rIII	CCRT	2002-09-10	2002-10-24	60	132	26	2.31	44	DDP	yes	no	no	no	no	no	no	no	yes	no	2003-07-24	0	11	0	10.6	0	10.6
6	3269	Male	45	RT alone	2D-RT	70	41	no		80	2003-08-13	WHO II-III	88.47	T4	rN1	rIV	neoCT+RT	2003-11-21	2004-01-08	68	138	34	2	48	PF	yes	yes	no	no	no	no	no	no	no	no	2012-08-07	0	108	0	107.8	0	107.8
7	3601	Male	41	RT alone	2D-RT	72	13	no		80	2004-02-11	Image only	49.24	T4	rN0	rIV	neoCT+RT	2004-03-26	2004-05-14	66	138	33	2	49	PF	yes	no	no	no	no	no	no	no	no	no	2009-08-21	0	66	0	66.3	1	66.3		Unknown causes
8	2554	Female	52	RT alone	2D-RT	70	48	no		80	2002-08-27	WHO II-III	14.13	T2	rN0	rII	CCRT	2002-10-15	2002-11-21	68	138	34	2	37	DDP	yes	no	no	no	no	no	no	no	yes	no	2012-08-07	0	119	0	119.3	0	119.3
9	3378	Male	34	RT alone	2D-RT	68	15	no		100	2003-12-22	WHO II-III	3.72	T1	rN0	rI	RT alone	2004-01-15	2004-03-06	68	136	34	2	51	0	no	no	no	no	no	no	no	no	no	no	2013-05-30	0	113	0	113.3	0	113.3
10	5237	Male	49	RT alone	IMRT	73.6	47	no		90	2005-07-29	WHO II-III	25.84	T3	rN0	rIII	CCRT	2005-08-29	2005-10-09	60	133.6	27	2.22	41	DDP	yes	no	no	no	no	no	no	no	no	no	2006-06-06	0	10	0	10.2	0	10.2
11	11981	Female	53	CCRT	2D-RT	76	198	no		90	2010-04-29	WHO II-III	7.96	T2	rN0	rII	CCRT	2010-05-19	2010-06-30	60	136	28	2.14	42	DDP	yes	no	yes	no	no	no	no	no	no	no	2013-06-30	0	38	0	38	0	38
12	3235	Male	39	RT alone	2D-RT	73.8	126	no		80	2003-09-19	WHO II-III	11.41	T3	rN0	rIII	CCRT	2003-11-04	2003-12-18	68	141.8	34	2	44	DDP	yes	no	yes	yes	no	no	no	no	no	no	2013-07-08	0	118	0	117.6	0	117.6
13	8879	Male	63	RT alone	2D-RT	70	24	no		90	2011-11-12	Image only	52.43	T3	rN1	rIII	RT+adjCT	2011-11-22	2012-01-06	66	136	33	2	45	Taxol+DDP	yes	no	no	no	no	no	no	no	no	no	2013-06-30	0	21	0	21.1	0	21.1
14	3048	Male	53	RT alone	2D-RT	70	23	no		80	2003-06-20	WHO II-III	65.58	T4	rN0	rIV	neoCT+RT	2003-07-08	2003-08-25	68	138	34	2	48	PF	yes	no	yes	no	no	no	no	yes	no	no	2009-11-06	0	77	0	76.5	0	76.5
15	7951	Male	38	RT alone	2D-RT	68	53	no		90	2011-08-08	WHO II-III	98.8	T4	rN0	rIV	CCRT	2011-11-30	2012-01-12	64	132	32	2	43	DDP	yes	no	no	no	no	yes	no	yes	no	no	2014-01-21	0	29	0	29.4	0	29.4
16	4078	Male	34	RT alone	2D-RT	72.3	14	no		90	2004-06-04	WHO II-III	6.07	T1	rN0	rI	CCRT	2004-06-17	2004-07-29	60	132.3	27	2.22	42	DDP	yes	no	no	no	no	no	no	no	yes	no	2014-03-06	0	117	0	117.1	0	117.1
17	7626	Female	41	RT alone	2D-RT	72	26	no		80	2007-09-12	Image only	38.4	T4	rN0	rIV	CCRT	2007-10-17	2007-11-23	60	132	27	2.22	37	DDP	yes	no	yes	no	no	yes	no	yes	yes	no	2013-08-12	0	71	0	71	0	71
18	5588	Male	42	RT alone	2D-RT	68	51	no		80	2006-01-05	Image only	28.94	T4	rN0	rIV	CCRT	2006-02-14	2006-03-27	60	128	27	2.22	41	DDP	yes	no	no	no	no	no	no	yes	no	no	2013-08-05	0	91	0	91	0	91
19	1737	Male	43	RT alone	2D-RT	73.4	14	no		80	2001-07-01	WHO II-III	39.74	T4	rN0	rIV	neoCT+RT	2001-09-20	2001-10-31	68	141.4	30	2.27	41	other	yes	no	no	no	no	no	no	no	no	no	2002-03-28	0	9	0	8.9	0	8.9
20	8178	Male	46	RT alone	2D-RT	68	75	no		90	2011-08-18	WHO II-III	26.99	T3	rN0	rIII	CCRT	2011-09-08	2011-10-24	64	132	29	2.21	46	DDP	yes	no	yes	no	no	no	no	no	no	yes	2013-04-11	0	20	0	19.8	0	19.8
21	4683	Female	43	RT alone	IMRT	74	26	no		90	2004-12-08	WHO II-III	8.97	T2	rN0	rII	RT alone	2004-12-20	2005-02-06	68	142	34	2	48	0	no	no	yes	no	no	no	no	no	yes	no	2014-02-24	1	6	0	110.5	0	110.5
22	4581	Female	33	neoCT+RT	2D-RT	70.16	30	no		90	2004-11-15	WHO II-III	36.99	T4	rN0	rIV	RT alone	2004-12-16	2005-02-03	68	138.16	34	2	49	0	no	no	no	no	no	yes	no	yes	no	no	2013-09-25	0	106	0	106.3	0	106.3
23	4964	Female	41	CCRT	2D-RT	70	12	no		90	2005-04-25	WHO II-III	2.98	T1	rN0	rI	CCRT	2005-06-14	2005-07-21	60	130	27	2.22	37	DDP	yes	no	no	no	no	no	no	no	no	no	2013-09-29	0	101	0	101.1	0	101.1
24	8473	Female	34	RT alone	2D-RT	70	87	no		90	2008-04-03	WHO II-III	18.78	T3	rN0	rIII	CCRT	2008-04-28	2008-06-10	60	130	27	2.22	43	DDP	yes	no	no	no	no	no	no	yes	no	no	2013-05-30	0	62	0	61.9	0	61.9
25	10915	Male	69	RT alone	2D-RT	70	34	no		80	2009-09-28	WHO II-III	75	T3	rN1	rIII	neoCT+CCRT	2009-11-05	2009-12-17	66	136	31	2.13	42	TP+DDP	yes	yes	no	no	no	no	yes	no	no	no	2013-09-10	0	47	0	47.4	0	47.4
27	2188	Male	46	CCRT	2D-RT	70	18	no		90	2010-11-17	WHO II-III	36.23	T3	rN1	rIII	RT alone	2010-12-09	2011-01-18	60	130	27	2.22	40	0	no	no	yes	no	no	yes	no	yes	no	no	2013-07-22	1	16	0	32.2	0	32.2
28	8012	Male	58	RT alone	2D-RT	72	114	no		90	2011-11-16	Image only	30.77	T3	rN0	rIII	CCRT	2012-02-01	2012-03-15	64	136	29	2.21	43	DDP	yes	no	no	no	no	no	no	no	no	no	2013-09-26	0	22	0	22.3	0	22.3
29	4338	Male	39	neoCT+RT	2D-RT	73	20	no		90	2004-09-14	WHO II-III	6.92	T1	rN0	rI	RT alone	2004-10-09	2004-11-12	60	133	27	2.22	34	0	no	no	no	no	no	yes	no	no	yes	no	2013-09-30	0	109	0	108.5	0	108.5
30	1756	Male	42	CCRT	2D-RT	74	25.5	no		90	2010-11-15	WHO II-III	21.76	T3	rN0	rIII	CCRT	2010-12-08	2011-01-18	60	134	28	2.14	41	DDP	yes	no	yes	no	no	no	no	yes	no	no	2013-04-10	1	12	0	28.8	0	28.8
31	8825	Male	55	CCRT	2D-RT	72	21	no		90	2011-12-05	WHO II-III	30.71	T3	rN1	rIII	CCRT	2011-12-23	2012-02-09	65	137	29	2.24	48	DDP	yes	no	yes	no	no	no	no	no	no	no	2014-01-28	0	26	1	25.8	0	25.8
32	9133	Female	32	RT alone	2D-RT	68	50	no		80	2008-07-31	WHO II-III	14.54	T1	rN0	rI	RT alone	2008-10-13	2008-11-21	64	132	30	2.13	39	0	no	no	no	no	no	no	no	no	no	no	2013-06-30	0	59	0	59	0	59
33	12176	Male	56	RT alone	2D-RT	70	31	no		90	2010-04-23	WHO II-III	9.05	T3	rN0	rIII	neoCT+CCRT	2010-08-02	2010-09-17	64	134	30	2.13	46	TPF+DDP	yes	no	no	no	no	no	no	yes	no	no	2014-02-12	1	39	0	45.6	0	45.6
34	6649	Male	40	neoCT+RT	2D-RT	70	24	no		90	2006-11-01	WHO II-III	13.78	T3	rN0	rIII	neoCT+RT	2007-03-01	2007-04-18	68	138	34	2	48	DDP	yes	no	no	yes	no	no	no	no	yes	no	2010-04-16	0	42	0	41.5	0	41.5
35	2788	Female	40	RT alone	2D-RT	70	45	no		80	2003-01-22	Image only	13.27	T4	rN0	rIV	neoCT+RT	2003-02-27	2003-04-15	68	138	34	2	47	PF	yes	yes	no	no	no	no	no	yes	no	no	2013-01-23	0	120	0	120	0	120
36	12972	Female	43	RT alone	2D-RT	70	77	no		90	2011-01-27	Image only	29.91	T3	rN0	rIII	RT+adjCT	2011-01-28	2011-03-17	60	130	27	2.22	48	TPF+NDP+xeloda	yes	no	no	no	no	no	no	yes	yes	no	2013-06-30	1	17	0	29.1	0	29.1	2013-06-30
37	12266	Male	37	RT alone	2D-RT	72	119	no		90	2010-07-26	WHO II-III	50.78	T3	rN1	rIII	CCRT	2010-09-07	2010-10-27	64	136	32	2	50	DDP	yes	no	no	no	no	yes	no	no	yes	no	2013-06-30	0	35	0	35.1	0	35.1	2013-06-30
38	5486	Male	52	RT alone	2D-RT+Brachtherapy	78	248	no		100	2005-11-30	WHO II-III	11.15	T3	rN0	rIII	CCRT	2005-12-14	2006-01-25	66	144	30	2.2	42	DDP	yes	no	no	no	no	yes	no	no	no	no	2014-02-11	1	85	1	85.4	0	98.4
39	2998	Male	46	RT alone	2D-RT	68	27	no		70	2003-04-17	Image only	22.77	T4	rN0	rIV	neoCT+CCRT	2003-05-27	2003-07-11	68	136	34	2	45	PF+DDP	yes	no	yes	yes	yes	yes	yes	yes	no	no	2011-01-11	0	93	0	92.8	1	92.8	2011-01-11	Feeding difficulty
40	12094	Male	49	RT alone	2D-RT	68	21	no		90	2010-07-02	WHO II-III	31.17	T3	rN0	rIII	CCRT	2010-07-12	2010-08-20	68	136	30	2.27	39	DDP	yes	yes	no	no	no	no	no	yes	no	no	2013-09-04	0	38	0	38.1	0	38.1
41	7627	Male	45	RT alone	2D-RT	70	110	yes		90	2007-09-12	WHO II-III	31.9	T3	rN1	rIII	CCRT	2007-10-17	2007-11-22	60	130	27	2.22	37	DDP	yes	no	yes	no	no	no	no	no	no	no	2012-10-29	0	62	0	61.6	0	61.6
42	8160	Male	59	RT alone	2D-RT	70	100	yes		80	2007-12-28	WHO II-III	73.6	T3	rN0	rIII	CCRT	2008-02-27	2008-04-12	60	130	27	2.22	45	DDP	yes	no	yes	yes	no	no	yes	yes	no	no	2013-06-06	0	65	0	65.3	0	65.3
43	1490	Male	53	neoCT+RT	2D-RT	66	22	no		90	2001-05-31	WHO II-III	6.97	T3	rN1	rIII	CCRT	2001-06-11	2001-07-26	68	134	34	2	45	DDP	yes	no	no	no	no	no	no	no	no	no	2013-05-30	0	144	0	144	0	144
44	11895	Male	31	RT alone	2D-RT	70	14	no		90	2009-11-30	WHO II-III	105.5	T4	rN0	rIV	neoCT+RT	2010-04-23	2010-06-04	60	130	28	2.14	42	TPF	yes	no	no	no	no	no	no	no	no	no	2011-09-26	0	22	1	6.4	1	21.9		Distant failure
45	6782	Female	40	neoCT+CCRT+adjCT	2D-RT	76	14	no		90	2010-07-14	Image only	24.86	T4	rN0	rIV	CCRT	2010-08-05	2010-09-13	60	136	27	2.22	39	DDP	yes	yes	no	no	no	no	no	yes	no	no	2013-08-19	0	37	0	37.2	0	37.2
46	5242	Male	43	CCRT	3D-RT	70	80	no		90	2005-08-18	WHO I	69.19	T4	rN0	rIV	RT alone	2005-08-29	2005-10-18	68	138	34	2	50	0	no	no	no	no	no	yes	no	yes	no	no	2006-11-01	0	14	0	14.4	0	14.4
47	4052	Male	44	RT alone	2D-RT	68	133	no	cranial nerve palsy	90	2004-02-20	WHO II-III	85	T4	rN0	rIV	neoCT+RT	2004-06-07	2004-07-20	60	128	27	2.22	43	Taxol+DDP	yes	no	yes	no	yes	yes	no	yes	yes	yes	2014-01-22	0	119	0	119.1	0	119.1
48	8214	Female	59	RT alone	2D-RT	69.43	125	no		90	2008-02-18	WHO II-III	7.28	T3	rN0	rIII	CCRT	2008-03-10	2008-04-23	60	129.43	27	2.22	45	DDP	yes	no	no	no	no	no	no	no	yes	no	2013-07-09	0	65	0	64.7	0	64.7
49	11912	Male	36	RT alone	2D-RT	70	77	no		90	2010-04-29	WHO II-III	31.66	T4	rN0	rIV	RT alone	2010-04-29	2010-06-09	60	130	27	2.22	41	0	no	no	no	no	no	no	no	yes	no	no	2013-01-29	0	33	0	33	0	33
50	1425	Female	50	RT alone	2D-RT	70	82	no		80	2001-03-06	WHO II-III	19.29	T3	rN0	rIII	CCRT	2001-05-14	2001-06-22	70	140	30	2.33	39	DDP	yes	yes	no	no	no	no	no	no	no	no	2001-11-21	0	9	0	10	0	8.5
51	1394	Male	66	RT alone	2D-RT	74	69	no		90	2001-04-17	WHO II-III	56.64	T3	rN0	rIII	CCRT	2001-05-08	2001-06-13	70	144	27	2.59	36	DDP	yes	yes	yes	no	no	yes	no	no	yes	no	2004-02-29	0	34	0	34.4	0	34.4
52	7728	Male	65	RT alone	2D-RT	68	188	yes		90	2011-03-28	WHO II-III	18.16	T3	rN0	rIII	CCRT	2011-05-03	2011-06-13	60	128	28	2.14	41	DDP	yes	no	no	no	no	no	no	no	no	no	2013-04-17	0	25	1	26	0	24.6
53	507	Male	47	neoCT+RT+adjCT	2D-RT	72	22	no		90	2012-01-17	WHO II-III	9.74	T2	rN0	rII	RT alone	2012-02-01	2012-03-19	64	136	32	2	47	0	no	no	no	no	no	no	no	no	no	no	2013-03-19	0	14	0	14.2	0	14.1
54	10223	Male	54	RT alone	2D-RT	70	265	no		70	2009-06-17	WHO II-III	124.02	T4	rN0	rIV	CCRT	2009-07-06	2009-08-18	60	130	32	1.88	43	DDP	yes	yes	no	no	no	no	no	no	yes	no	2013-09-06	0	51	0	50.6	0	50.6
55	958	Male	46	CCRT+adjCT	2D-RT	72	17	no		90	2010-09-02	Image only	29.4	T4	rN0	rIV	neoCT+CCRT	2010-10-25	2010-12-02	60	132	27	2.22	38	TP+DDP	yes	yes	no	no	no	no	no	no	no	no	2013-08-08	1	19	0	35.2	0	35.2	2013-06-30
56	1577	Male	43	RT alone	2D-RT	60	12	no		90	2001-03-07	WHO II-III	14.87	T2	rN0	rII	RT alone	2001-07-24	2001-09-04	68	128	30	2.27	42	0	no	yes	no	no	no	no	no	no	yes	no	2007-04-04	1	46	0	72.9	0	72.9
57	10315	Male	38	RT alone	2D-RT	74	36	no		90	2009-02-23	WHO II-III	17.74	T4	rN0	rIV	neoCT+CCRT	2009-07-20	2009-08-28	64	138	30	2.13	39	TP+DDP	yes	no	yes	no	yes	yes	no	no	yes	no	2014-01-10	1	25	0	58.6	0	58.6
58	530	Female	59	RT alone	2D-RT	70	42	no	trismus	90	2010-09-29	WHO II-III	37.25	T3	rN1	rIII	neoCT+RT	2010-12-16	2011-01-30	64	134	32	2	45	PF	yes	no	no	no	no	no	no	no	no	no	2013-04-10	0	30	0	30.4	0	30.4
59	6603	Male	50	RT+adjCT	2D-RT	70	27	no		90	2007-01-22	WHO II-III	4.65	T1	rN0	rI	RT alone	2007-03-01	2007-04-17	68	138	34	2	47	0	no	no	no	no	no	yes	yes	yes	no	no	2013-06-25	0	77	0	77.1	0	77.1
60	11842	Female	43	neoCT+RT	2D-RT	70	29	no		90	2010-03-23	WHO II-III	35.55	T3	rN0	rIII	CCRT	2010-04-21	2010-06-09	66	136	30	2.2	49	DDP	yes	no	yes	no	yes	no	no	yes	yes	no	2013-07-28	0	40	0	40.2	0	40.2
61	1773	Male	43	RT alone	2D-RT	68	12	no		90	2001-09-21	WHO II-III	38.29	T2	rN0	rII	RT alone	2001-10-11	2001-11-28	68	136	30	2.27	48	0	no	no	yes	yes	no	yes	yes	yes	no	no	2013-12-05	0	147	0	146.5	0	146.5
62	5042	Male	47	CCRT	2D-RT	70	37	no		80	2005-04-18	Image only	24.79	T3	rN0	rIII	CCRT	2005-07-05	2005-08-19	68	138	34	2	45	DDP	yes	no	no	no	no	no	no	no	no	no	2006-11-10	0	19	0	18.7	1	18.7		Other radiation-related injuries
63	9635	Female	43	RT alone	2D-RT	70	18	no		100	2009-01-20	WHO II-III	7.93	T3	rN0	rIII	CCRT	2009-03-02	2009-04-15	64	134	30	2.13	44	DDP	yes	no	yes	no	no	no	no	yes	no	no	2013-09-02	0	55	0	55.4	0	55.4
64	3619	Male	55	RT alone	2D-RT	68	79	no		100	2004-03-18	WHO II-III	0.81	T1	rN1	rII	RT alone	2004-04-15	2004-06-08	68	136	34	2	54	0	no	no	no	no	no	no	no	yes	no	no	2013-05-11	0	110	0	109.8	0	109.8
65	6028	Male	33	neoCT+CCRT	2D-RT	68	37	no	trismus	90	2006-05-17	WHO II-III	43.77	T3	rN1	rIII	CCRT	2006-06-14	2006-07-21	60	128	27	2.22	37	DDP	yes	no	no	no	no	yes	no	no	no	no	2010-07-27	0	50	0	50.3	0	50.3
66	4387	Male	35	RT alone	IMRT	68	6	no		90	2004-07-15	Image only	8.56	T2	rN0	rII	neoCT+RT	2004-10-25	2004-12-03	68	136	30	2.27	39	PF	yes	no	no	no	no	no	no	no	yes	no	2013-08-23	0	109	0	109.3	0	109.3
67	5566	Male	37	RT alone	2D-RT	70	12	no		90	2005-11-18	WHO II-III	11.52	T3	rN0	rIII	CCRT	2006-02-07	2006-03-20	60	130	27	2.22	41	DDP	yes	no	no	no	no	no	no	no	no	no	2010-03-01	1	21	0	51.4	0	51.4
68	4762	Male	48	RT alone	2D-RT	70	35	no		90	2005-02-06	WHO II-III	16.84	T4	rN0	rIV	CCRT	2005-03-03	2005-04-15	68	138	30	2.27	43	DDP	yes	no	yes	no	no	no	no	no	no	no	2013-11-04	0	105	0	104.9	0	104.9
69	12987	Male	38	RT alone	2D-RT	72	45	no		90	2011-01-11	WHO II-III	4.61	T1	rN0	rI	RT alone	2011-02-21	2011-04-06	68	140	30	2.27	44	0	no	no	no	no	no	no	no	no	yes	no	2013-06-18	0	29	0	29.2	0	29.2
70	4090	Male	21	RT alone	2D-RT	70	21	no		90	2004-06-02	WHO II-III	76.59	T4	rN0	rIV	RT+adjCT	2004-06-21	2004-08-03	60	130	27	2.22	43	PF	yes	no	no	no	no	no	no	no	no	no	2013-11-11	0	113	0	113.3	1	113.3		Other radiation-related injuries
71	5577	Female	40	neoCT+RT	3D-RT	70	26	no		80	2005-12-28	WHO II-III	23.37	T4	rN0	rIV	neoCT+RT	2006-02-09	2006-03-31	68	138	34	2	50	PF	yes	yes	yes	no	no	no	no	yes	no	no	2013-12-28	0	96	0	96	0	96
72	6246	Male	48	RT alone	2D-RT	72	121	no		80	2006-08-16	WHO II-III	112.52	T4	rN0	rIV	CCRT	2006-09-08	2006-10-19	60	132	27	2.22	41	DDP	yes	no	no	no	no	no	no	no	no	no	2006-10-19	0	2	0	2.1	0	2.1
73	1735	Male	45	RT alone	2D-RT	68	100	no	trismus	80	2001-09-05	WHO I	91.34	T4	rN0	rIV	RT alone	2001-09-17	2001-10-26	68	136	30	2.27	39	0	no	yes	yes	no	no	yes	no	no	no	no	2002-01-29	0	5	0	4.8	0	4.8
74	7397	Male	42	neoCT+RT	2D-RT	72.7	12	no		90	2007-08-09	Image only	11.94	T2	rN1	rII	RT alone	2007-08-22	2007-09-28	60	132.7	27	2.22	37	0	no	no	yes	no	no	no	no	no	no	no	2013-08-05	0	72	0	71.9	0	71.9
75	1103	Male	45	RT alone	2D-RT	70	17	no	hearing deficit	90	2001-01-10	WHO II-III	15.9	T1	rN0	rI	RT alone	2001-02-08	2001-03-28	70	140	35	2	48	0	no	yes	no	no	no	no	no	no	yes	no	2006-06-30	0	66	0	65.7	0	65.7
76	4912	Female	37	RT alone	2D-RT	70	48	no		90	2005-04-22	WHO II-III	41.27	T3	rN0	rIII	CCRT	2005-05-08	2005-06-20	60	130	27	2.22	43	DDP	yes	no	no	yes	no	yes	yes	yes	no	no	2013-11-30	0	103	0	103.3	0	103.3
77	2348	Male	52	RT alone	2D-RT	76	13	no		80	2002-05-30	WHO II-III	16.36	T4	rN0	rIV	CCRT	2002-07-10	2002-08-15	60	136	27	2.22	36	DDP	yes	yes	no	no	no	no	no	no	no	no	2005-06-06	0	36	0	36.2	0	36.2
78	905	Male	41	RT alone	2D-RT	72	140	yes		90	2011-04-20	WHO II-III	93.1	T4	rN0	rIV	neoCT+RT	2011-09-09	2011-10-27	60	132	30	2	48	TPF	yes	no	no	no	no	no	no	yes	yes	no	2013-09-19	0	29	0	29	0	29	2013-04-18
79	11980	Male	42	neoCT+RT	2D-RT	76	21	yes	trismus	90	2010-01-07	WHO II-III	42.06	T4	rN0	rIV	neoCT+CCRT	2010-05-19	2010-07-02	64	140	32	2	44	TP+DDP	yes	no	no	no	no	yes	no	yes	no	no	2013-03-26	0	39	0	38.6	0	38.6	2013-03-26
80	465	Male	29	neoCT+CCRT+adjCT	2D-RT	70	24	no		90	2012-04-06	WHO II-III	31.55	T3	rN0	rIII	CCRT	2012-05-07	2012-06-13	56	126	28	2	37	DDP	yes	no	no	no	no	no	no	yes	no	no	2013-12-17	0	20	0	20.4	0	20.4
81	5116	Male	37	neoCT+RT+adjCT	3D-RT	70	15	no		90	2005-07-18	WHO II-III	19.65	T2	rN0	rII	RT alone	2005-07-26	2005-09-01	60	130	27	2.22	37	0	no	no	no	no	no	no	no	yes	no	no	2014-03-11	0	104	0	103.8	1	103.8		Other radiation-related injuries
82	3023	Male	43	RT alone	2D-RT	72	43	no		80	2003-02-28	Image only	60.82	T4	rN0	rIV	RT alone	2003-06-25	2003-08-01	60	132	27	2.22	37	0	no	yes	yes	no	yes	yes	no	no	yes	no	2004-04-25	0	14	0	13.9	0	13.9
83	2503	Male	34	RT alone	2D-RT	68	61	no	cranial nerve palsy	80	2002-08-14	WHO II-III	14.82	T2	rN0	rII	CCRT	2002-09-09	2002-10-22	60	128	26	2.31	43	DDP	yes	no	no	no	no	no	no	no	yes	no	2006-08-07	0	48	0	47.8	0	47.8
84	9440	Male	46	RT alone	2D-RT+Brachtherapy	80.2	188	no		90	2008-12-09	WHO II-III	24.05	T3	rN0	rIII	CCRT	2008-12-29	2009-02-12	64	144.2	30	2.13	45	DDP	yes	yes	yes	no	no	yes	no	no	yes	yes	2013-03-07	1	48	0	50.9	0	50.9
85	6853	Male	55	CCRT	2D-RT	70.27	24	no		100	2007-03-27	WHO II-III	18.59	T3	rN0	rIII	CCRT	2007-04-28	2007-06-15	64	134.27	32	2	48	DDP	yes	no	no	no	no	no	no	no	no	no	2013-06-25	0	75	0	74.9	0	74.9
86	5175	Male	42	RT alone	2D-RT	66	69	no	trismus	90	2005-07-15	WHO II-III	21.09	T2	rN0	rII	CCRT	2005-08-11	2005-09-16	60	126	27	2.22	36	DDP	yes	no	no	yes	no	yes	yes	no	no	no	2013-10-30	0	100	0	99.5	0	99.5
87	3056	Male	31	neoCT+RT	2D-RT	70	40	no		80	2003-03-29	WHO II-III	78.9	T4	rN0	rIV	neoCT+RT	2003-07-16	2003-09-02	68	138	34	2	48	PF	yes	no	no	no	no	no	no	no	no	no	2005-06-30	0	27	0	27	0	27
88	7441	Male	36	neoCT+RT	2D-RT	72	12	no		90	2007-08-21	WHO II-III	21.65	T3	rN0	rIII	CCRT	2007-09-06	2007-10-17	60	132	27	2.22	41	DDP	yes	no	yes	no	no	yes	no	yes	no	no	2013-05-13	1	12	0	68.7	0	68.7
89	5211	Male	42	RT alone	2D-RT	73	8	no		90	2005-05-24	WHO II-III	14.03	T1	rN0	rI	neoCT+RT	2005-09-02	2005-10-14	60	133	27	2.22	42	DDP	yes	no	no	no	no	no	no	no	no	no	2011-04-21	0	71	0	70.9	0	70.9
90	6146	Female	44	RT alone	2D-RT	69	12	no		90	2006-07-05	WHO II-III	24.51	T3	rN0	rIII	CCRT	2006-07-24	2006-09-07	68	137	34	2	45	DDP	yes	no	no	no	no	no	no	no	yes	no	2012-10-29	1	33	0	75.8	0	75.8
91	112	Female	39	neoCT+RT	2D-RT	72	20	yes		90	2011-05-23	WHO II-III	21.41	T3	rN1	rIII	neoCT+RT	2011-09-05	2011-10-29	64	136	29	2.21	54	DDP	yes	yes	no	no	no	yes	no	no	yes	no	2013-09-16	1	18	0	27.8	0	27.8
92	659	Female	28	neoCT+CCRT	2D-RT	74	30	no		90	2011-01-14	WHO II-III	62.1	T4	rN0	rIV	CCRT	2011-06-28	2011-08-05	60	134	27	2.22	38	DDP	yes	no	no	no	no	no	no	yes	no	no	2013-04-28	0	28	1	14	0	27.5
93	7561	Male	63	RT alone	2D-RT	68	47	yes	cranial nerve palsy	90	2007-08-22	WHO II-III	11.92	T2	rN1	rII	RT alone	2007-10-08	2007-11-13	60	128	27	2.22	36	0	no	yes	no	no	no	no	no	no	no	no	2012-12-28	0	64	0	64.2	0	64.2
94	2769	Male	34	RT alone	2D-RT	70	24	no		80	2003-01-24	Image only	44.25	T4	rN0	rIV	neoCT+RT	2003-02-24	2003-04-14	68	138	34	2	49	PF	yes	yes	no	no	no	no	no	no	no	no	2004-02-29	0	13	0	13.2	0	13.2
95	6650	Male	38	CCRT	2D-RT	70	18	no		80	2006-10-30	Image only	40.65	T4	rN0	rIV	neoCT+RT	2007-02-28	2007-04-12	64	134	32	2	43	Taxol+DDP	yes	no	no	no	no	no	no	yes	no	no	2008-04-01	0	17	0	17	0	17
96	3503	Male	34	RT alone	2D-RT	70	25	no	temporal lobe necrosis	90	2004-02-16	WHO II-III	19.93	T4	rN0	rIV	CCRT	2004-02-23	2004-03-30	60	130	27	2.22	36	DDP	yes	no	yes	no	yes	yes	no	yes	no	no	2013-03-19	0	109	0	109.1	0	109.1
97	2503	Male	34	RT alone	2D-RT	68	61	no		80	2002-08-14	WHO II-III	14.82	T1	rN0	rI	CCRT	2002-09-09	2002-10-22	60	128	26	2.31	43	DDP	yes	no	no	no	no	no	no	no	no	no	2006-08-07	0	3	0	47.8	0	47.8
98	1574	Male	52	RT alone	2D-RT	70	24	no		80	2001-07-17	Image only	44.74	T4	rN0	rIV	neoCT+RT	2001-07-23	2001-08-31	68	138	30	2.27	39	DDP	yes	no	no	no	no	no	no	no	no	no	2005-09-20	0	50	0	50.1	1	50.1	2005-09-30	Locoregional failure
99	6364	Male	73	RT alone	2D-RT	75.6	38	no		80	2006-09-04	WHO II-III	58.86	T4	rN0	rIV	RT alone	2006-11-08	2006-12-15	60	135.6	27	2.22	37	0	no	yes	no	no	no	yes	yes	no	yes	no	2007-03-05	0	6	0	6	1	6		Internal medical disease
100	4342	Male	45	RT alone	2D-RT	70	19	no	hearing deficit	90	2004-09-03	WHO II-III	17.92	T3	rN1	rIII	CCRT	2004-10-09	2004-11-12	60	130	27	2.22	34	DDP	yes	no	no	no	no	no	no	no	no	no	2006-09-05	1	12	0	24.6	1	24.1		Locoregional failure
101	1198	Male	31	RT alone	2D-RT	72	14	no		90	2001-02-21	WHO II-III	61.56	T3	rN0	rIII	neoCT+RT	2001-03-12	2001-04-25	66	138	33	2	44	DDP	yes	no	no	no	no	yes	no	yes	no	no	2003-08-08	0	27	0	29.6	1	29.6		Distant failure
102	2178	Male	48	RT alone	2D-RT	69.5	146	no		80	2002-12-04	WHO II-III	14.82	T3	rN1	rIII	neoCT+RT	2002-03-18	2002-04-30	66	135.5	33	2	43	PBF	yes	yes	yes	no	no	yes	no	no	yes	no	2003-07-23	0	8	0	8.5	1	7.6		Locoregional failure
103	1746	Male	38	RT alone	2D-RT	70	33	no		90	2001-09-06	WHO II-III	17.19	T2	rN0	rII	RT alone	2001-09-25	2001-11-05	68	138	30	2.27	41	0	no	yes	no	no	no	no	no	yes	yes	yes	2006-06-15	0	57	0	57.3	1	57.3	2006-06-15	Radiation encephalopathy
104	2174	Male	52	RT alone	2D-RT	74	32	no		80	2002-02-26	Image only	47.26	T4	rN0	rIV	CCRT	2002-03-11	2002-04-19	68	142	30	2.27	39	DDP	yes	yes	no	yes	no	no	yes	yes	no	no	2005-11-11	0	45	0	44.5	1	44.5	2005-11-11	Radiation encephalopathy
105	5161	Female	64	RT alone	2D-RT	70	51	no		90	2005-03-21	WHO II-III	17.58	T3	rN1	rIII	RT alone	2005-08-02	2005-09-07	60	130	27	2.22	36	0	no	no	yes	no	no	yes	no	no	no	no	2008-07-11	0	40	0	39.7	1	39.7		Unknown causes
106	5165	Male	41	RT alone	2D-RT	70	72	no		90	2005-07-02	WHO II-III	25.43	T3	rN0	rIII	CCRT	2005-08-04	2005-09-09	60	130	27	2.22	36	DDP	yes	no	no	no	no	no	no	no	yes	no	2013-06-30	0	96	0	95.9	1	95.9	2013-06-30	Mucosa necrosis or massive hemorrhage
107	5396	Male	27	RT alone	2D-RT	68	18	no	trismus	70	2005-10-20	WHO II-III	34.19	T3	rN0	rIII	CCRT	2005-10-26	2005-12-19	68	136	34	2	54	DDP	yes	no	no	no	no	yes	no	no	yes	no	2009-04-07	1	32	0	41.6	1	41.6	2009-04-07	Feeding difficulty
108	1232	Male	37	RT alone	2D-RT	76	6	no		90	2001-03-07	WHO II-III	32.36	T4	rN0	rIV	CCRT	2001-03-20	2001-05-05	68	144	33	2.06	46	DDP	yes	yes	no	yes	no	yes	no	yes	no	no	2005-01-15	1	9	0	46.3	1	46.3	2005-01-05	Radiation encephalopathy
109	5427	Male	46	neoCT+RT	2D-RT	70	27	no		90	2005-10-18	WHO II-III	14.25	T4	rN0	rIV	CCRT	2005-11-16	2005-12-28	60	130	27	2.22	42	DDP	yes	no	no	no	no	yes	no	yes	no	no	2010-06-10	1	14	0	55.7	1	55.7	2010-06-10	Locoregional failure
110	6288	Male	56	RT alone	2D-RT+Brachtherapy	75	58	no		70	2006-08-25	WHO II-III	87.93	T4	rN0	rIV	neoCT+RT	2006-10-08	2006-12-01	60	135	27	2.22	54	DDP	yes	yes	no	no	no	no	no	no	no	no	2007-04-25	0	8	0	8	1	8	2007-04-25	Other radiation-related injuries
111	6403	Male	53	RT alone	2D-RT	72	136	no		90	2006-11-01	WHO II-III	73.14	T4	rN0	rIV	neoCT+RT	2006-11-27	2007-01-12	68	140	34	2	46	DDP	yes	no	no	no	no	no	no	no	no	no	2008-04-30	0	18	0	18	1	18		Radiation encephalopathy
112	4378	Male	40	RT alone	2D-RT+Brachtherapy	75	20	no		70	2004-10-06	Image only	13.39	T3	rN0	rIII	CCRT	2004-10-26	2004-12-01	60	135	27	2.22	36	DDP	yes	no	no	no	no	no	no	no	no	no	2009-11-30	1	14	0	61.8	1	61.8	2009-11-30	Locoregional failure and distant failure
113	4415	Male	47	RT alone	2D-RT	70	7	no	cranial nerve palsy	80	2004-04-22	WHO II-III	38.44	T3	rN0	rIII	neoCT+RT	2004-11-04	2004-12-21	68	138	34	2	47	PF	yes	no	yes	no	no	yes	no	yes	no	no	2006-06-30	0	26	0	26.3	1	26.3	2006-06-30	Feeding difficulty
114	3392	Female	38	RT alone	2D-RT	70	14	no		90	2003-12-15	WHO II-III	53.08	T4	rN1	rIV	neoCT+RT	2004-01-15	2004-03-09	68	138	34	2	54	PF	yes	no	no	yes	no	yes	no	no	yes	no	2008-12-31	0	61	0	60.5	1	60.5	2008-12-31	Mucosa necrosis or massive hemorrhage
115	4085	Male	49	RT alone	2D-RT+Brachtherapy	78	20	no		80	2004-05-08	Image only	26.33	T4	rN0	rIV	neoCT+RT	2004-07-05	2004-08-16	60	138	27	2.22	42	DDP	yes	no	no	no	no	no	no	yes	no	no	2006-09-15	0	28	0	28.2	1	28.2		Radiation encephalopathy
116	8381	Male	40	CCRT+adjCT	2D-RT	70	35	no		80	2007-10-08	WHO II-III	60.55	T4	rN0	rIV	neoCT+RT	2008-04-22	2008-06-10	60	130	28	2.14	49	other	yes	yes	no	no	no	no	no	no	yes	no	2008-02-03	0	4	0	3.8	1	3.8	2008-02-03	Mucosa necrosis or massive hemorrhage
117	1336	Female	45	RT alone	2D-RT	67.66	46	no	trismus	70	2001-03-22	WHO II-III	33.44	T3	rN0	rIII	CCRT	2001-04-16	2001-06-05	70	137.66	35	2	50	DDP	yes	no	no	no	no	no	no	no	yes	yes	2002-07-31	0	16	0	16.3	1	16.3	2002-07-31	Mucosa necrosis or massive hemorrhage
118	4371	Male	63	RT alone	2D-RT	74	90	no	temporal lobe necrosis	90	2004-09-27	WHO II-III	41.19	T4	rN0	rIV	CCRT	2004-10-21	2004-11-26	60	134	27	2.22	36	DDP	yes	no	no	no	no	no	no	no	yes	no	2007-03-15	1	13	1	29.6	1	29.6		Locoregional failure
119	4981	Male	52	RT alone	2D-RT	70	56	no		90	2005-05-26	WHO II-III	47.22	T3	rN0	rIII	CCRT	2005-06-13	2005-07-28	68	138	34	2	45	DDP	yes	no	no	no	no	no	no	no	yes	no	2007-08-29	0	27	0	27.1	1	27.1		Other radiation-related injuries
120	7802	Male	42	CCRT	2D-RT	70	10	no		80	2007-07-20	WHO II-III	35	T4	rN0	rIV	neoCT+RT	2007-12-03	2008-01-10	60	130	27	2.22	38	other	yes	no	yes	no	yes	yes	no	yes	no	no	2009-04-30	0	21	0	21.3	1	21.3	2009-04-30	Feeding difficulty
121	3691	Male	63	RT alone	2D-RT	70.2	7	no		80	2004-02-05	WHO II-III	15.51	T3	rN0	rIII	neoCT+RT	2004-05-12	2004-06-25	68	138.2	34	2	44	PF	yes	no	no	no	no	no	no	no	no	no	2004-11-25	0	10	0	6.9	1	9.7		Distant failure
122	8431	Male	58	neoCT+CCRT	2D-RT	70	15	no	trismus	90	2008-03-12	WHO II-III	23.47	T3	rN0	rIII	CCRT	2008-04-14	2008-05-22	60	130	28	2.14	38	DDP	yes	no	no	no	no	no	no	yes	yes	no	2012-10-22	1	5	0	55.3	1	55.3	2012-10-22	Locoregional failure
123	1834	Male	59	RT alone	2D-RT	70	15	no		70	2001-11-10	WHO II-III	37.73	T4	rN0	rIV	neoCT+RT	2001-11-01	2001-12-12	68	138	30	2.27	41	DDP	yes	no	no	no	no	no	no	no	yes	no	2010-07-19	0	104	0	104.3	1	104.3		Other radiation-related injuries
124	1711	Female	52	RT alone	2D-RT	70	10	no		70	2001-08-22	WHO II-III	44.01	T4	rN0	rIV	neoCT+RT	2001-09-18	2001-11-07	70	140	30	2.33	50	PF	yes	yes	yes	no	no	yes	no	no	no	no	2002-04-02	1	5	0	7.3	1	7.3		Locoregional failure
125	6352	Male	48	RT alone	2D-RT	72	6	no	trismus	90	2006-07-20	WHO II-III	11.24	T1	rN0	rI	neoCT+RT	2006-10-27	2006-12-04	60	132	27	2.22	38	DDP	yes	no	yes	no	no	no	no	no	no	no	2010-10-16	1	18	1	6	1	50.9		Locoregional failure and distant failure
126	2218	Male	66	RT alone	2D-RT	82.27	184	no	temporal lobe necrosis	90	2002-03-19	WHO II-III	24.98	T2	rN0	rII	RT alone	2002-04-04	2002-05-21	66	148.27	33	2	47	0	no	no	no	no	no	yes	no	yes	no	no	2008-04-30	0	73	0	73.4	1	73.4	2008-04-30	Brain stem infarction
127	4316	Male	55	RT alone	2D-RT	70	24	no		90	2004-09-13	WHO II-III	22.15	T3	rN0	rIII	neoCT+RT	2004-11-30	2005-01-17	68	138	34	2	48	Taxol+DDP	yes	no	yes	no	no	yes	no	yes	no	no	2011-08-29	0	84	0	83.5	1	83.5	2011-08-29	Unknown causes
128	2991	Female	53	RT alone	2D-RT	68	87	yes	cranial nerve palsy	80	2003-03-19	WHO II-III	87.04	T4	rN0	rIV	neoCT+RT	2003-05-22	2003-07-08	68	136	34	2	47	PF	yes	yes	no	no	no	no	no	no	yes	no	2004-07-01	0	15	1	15.4	1	15.4	2004-07-01	Locoregional failure
129	4287	Female	41	RT alone	2D-RT	70	14	no		90	2004-08-04	WHO II-III	17.87	T3	rN0	rIII	CCRT	2004-09-16	2004-10-27	60	130	27	2.22	41	DDP	yes	no	no	no	no	no	no	no	no	no	2007-04-30	1	31	0	32.9	1	32.9	2007-04-30	Locoregional failure
130	3074	Male	51	RT alone	2D-RT	68	27	no	hearing deficit	90	2003-07-14	WHO II-III	36.36	T3	rN0	rIII	CCRT	2003-07-28	2003-09-11	68	136	34	2	45	DDP	yes	no	no	no	no	no	no	yes	no	no	2013-05-30	0	119	0	118.5	1	118.5	2012-12-31	Internal medical disease
131	5899	Male	61	RT alone	2D-RT	72	72	no		90	2006-06-27	WHO II-III	16.92	T2	rN1	rII	RT alone	2006-04-27	2006-06-08	60	132	27	2.22	42	0	no	no	no	no	no	no	no	no	yes	no	2012-03-30	0	69	0	69.1	1	69.1		Other radiation-related injuries
132	5277	Male	47	neoCT+CCRT	2D-RT	72	42	no		90	2005-08-27	WHO II-III	40.41	T3	rN0	rIII	CCRT	2005-09-14	2005-10-25	60	132	27	2.22	41	DDP	yes	no	yes	no	no	yes	no	yes	no	no	2007-08-09	0	23	0	23.4	1	23.4	2009-10-01	Feeding difficulty
133	2612	Male	42	RT alone	2D-RT	76	10	no		90	2002-10-30	Image only	15.74	T4	rN0	rIV	RT alone	2002-11-20	2003-01-08	68	144	34	2	49	0	no	no	yes	no	no	yes	no	yes	no	yes	2013-05-30	0	127	0	127	1	127	2007-12-05	Mucosa necrosis or massive hemorrhage
134	1610	Male	37	RT alone	2D-RT	68	36	no		80	2001-05-08	WHO II-III	38.11	T4	rN0	rIV	RT+adjCT	2001-05-22	2001-07-05	70	138	30	2.33	44	other	yes	no	yes	no	no	yes	no	yes	no	no	2005-11-11	0	54	1	3	1	54.1	2005-11-11	Feeding difficulty
135	1311	Female	30	CCRT	2D-RT	78	23	no		90	2001-03-27	WHO II-III	24.89	T4	rN0	rIV	RT alone	2001-04-09	2001-05-25	70	148	35	2	46	0	no	yes	no	no	no	no	no	no	no	no	2002-09-30	0	18	1	3.9	1	18.1	2002-09-01	Distant failure
136	5250	Male	50	CCRT	2D-RT	70	26	no	vision deficit	90	2005-07-21	WHO II-III	45.37	T3	rN0	rIII	neoCT+RT	2005-09-17	2005-11-08	68	138	34	2	53	PF	yes	no	no	no	no	no	no	yes	no	no	2008-07-12	1	0	0	35.7	1	35.7		Locoregional failure
137	6093	Female	33	CCRT+adjCT	3D-RT	78	23	no		80	2006-07-01	WHO II-III	24.16	T3	rN0	rIV	CCRT	2006-07-17	2006-08-22	60	138	27	2.22	36	DDP	yes	no	no	no	no	yes	no	no	no	no	2007-03-01	0	8	1	3	1	8		Distant failure
138	3271	Male	46	RT alone	2D-RT	70	25	no		80	2003-10-29	WHO II-III	68.43	T4	rN0	rIV	CCRT	2003-11-25	2003-12-30	60	130	26	2.31	35	DDP	yes	yes	no	no	no	no	no	no	no	no	2006-06-28	0	32	0	32	1	32		Unknown causes
139	6533	Male	54	RT alone	2D-RT	76	24	yes		80	2006-12-18	WHO II-III	82.15	T3	rN0	rIII	CCRT	2007-01-11	2007-02-25	60	136	27	2.22	45	DDP	yes	no	no	no	no	no	no	no	no	no	2012-04-30	0	64	0	64.4	1	64.4	2012-04-30	Internal medical disease
140	3274	Male	35	neoCT+RT	2D-RT	76	11	yes	trismus	80	2003-07-29	WHO II-III	84.52	T4	rN0	rIV	RT alone	2003-11-24	2004-01-13	68	144	34	2	50	0	no	yes	no	no	no	no	no	yes	yes	no	2010-05-28	1	24	0	82	1	82		Locoregional failure
141	4068	Male	40	RT alone	2D-RT	70	24	no	temporal lobe necrosis	80	2004-05-25	WHO II-III	124.85	T4	rN0	rIV	RT+adjCT	2004-06-21	2004-08-11	68	138	34	2	51	PF	yes	no	no	no	no	no	no	no	no	yes	2005-02-10	1	3	1	3	1	8.5	2005-02-20	Mucosa necrosis or massive hemorrhage
142	4774	Male	46	RT alone	2D-RT	76	59	no		70	2005-01-17	WHO II-III	115.63	T4	rN0	rIV	RT alone	2005-03-15	2005-04-21	60	136	27	2.22	37	0	no	no	no	no	no	no	no	no	no	no	2006-04-05	1	5	0	14.6	1	14.6	2006-04-05	Locoregional failure
143	1964	Female	57	RT alone	2D-RT	70	28	no		80	2001-12-01	WHO II-III	14.06	T4	rN0	rIV	CCRT	2001-12-12	2002-01-23	70	140	30	2.33	42	DDP	yes	no	no	no	no	no	no	no	no	no	2002-09-30	0	10	1	10.8	1	10	2002-09-30	Locoregional failure
144	1938	Male	54	neoCT+RT	2D-RT	78	16	no		80	2001-11-06	Image only	56.35	T3	rN0	rIII	RT alone	2001-11-26	2002-01-07	68	146	30	2.27	42	0	no	no	yes	no	no	no	no	no	no	no	2003-12-20	0	26	0	15.4	1	25.5	2003-12-20	Distant failure
145	1963	Female	43	RT alone	2D-RT	70	18	no	temporal lobe necrosis	80	2001-11-28	WHO II-III	33.78	T2	rN0	rII	RT alone	2001-12-10	2002-01-21	68	138	30	2.27	42	0	no	no	no	no	no	yes	no	no	yes	no	2006-01-06	0	49	0	49.3	1	49.3	2006-01-06	Radiation encephalopathy
146	1597	Male	57	RT alone	2D-RT	76	34	no		90	2001-07-30	Image only	38.68	T3	rN0	rIII	CCRT	2001-08-09	2001-09-26	70	146	35	2	48	DDP	yes	no	no	no	no	no	no	no	no	yes	2002-09-01	0	13	0	13	1	13	2002-09-01	Mucosa necrosis or massive hemorrhage
147	1225	Male	63	RT alone	2D-RT	72	16	no		90	2001-02-22	WHO II-III	15.8	T2	rN0	rII	RT alone	2001-03-20	2001-04-23	68	140	25	2.72	34	0	no	yes	no	no	no	no	no	no	yes	yes	2003-06-03	0	27	0	27.4	1	27.4	2003-03-10	Mucosa necrosis or massive hemorrhage
148	1650	Female	43	RT alone	2D-RT	72	24	no		80	2001-08-01	WHO II-III	39.34	T4	rN0	rIV	neoCT+RT	2001-08-15	2001-09-25	68	140	30	2.27	41	DDP	yes	no	no	no	no	no	no	no	no	no	2002-04-30	1	0	0	9	1	9	2002-04-30	Locoregional failure
149	2836	Male	40	RT alone	2D-RT	68	11	no	cranial nerve palsy	80	2003-07-01	WHO I	41.26	T4	rN0	rIV	neoCT+RT	2003-03-18	2003-05-07	68	136	34	2	50	PF	yes	yes	no	no	no	no	no	no	no	no	2004-09-11	1	0	0	14.3	1	14.3	2004-09-11	Locoregional failure
150	1090	Male	55	neoCT+RT	2D-RT	73.6	17	no	vision deficit	80	2001-02-01	Image only	100.39	T3	rN3	rIV	neoCT+RT	2001-02-07	2001-03-28	70	143.6	35	2	49	DDP	yes	no	no	no	no	no	no	no	yes	yes	2003-12-20	0	35	0	34.6	1	34.6	2003-11-20	Mucosa necrosis or massive hemorrhage
151	2045	Male	31	RT alone	2D-RT	70	58	no	trismus	90	2002-01-16	Image only	35.9	T4	rN0	rIV	neoCT+RT	2002-02-04	2002-03-21	70	140	30	2.33	45	DDP	yes	no	no	no	no	no	yes	no	no	no	2003-06-10	1	0	0	16.8	1	16.8	2003-06-10	Locoregional failure
152	4726	Male	36	CCRT	2D-RT	70	25	no		90	2005-01-07	WHO II-III	25.06	T3	rN0	rIII	CCRT	2005-02-01	2005-03-29	68	138	34	2	56	DDP	yes	no	no	no	no	yes	no	no	no	no	2008-09-01	1	11	0	43.8	1	43.8	2008-09-01	Locoregional failure
153	6031	Female	48	RT alone	IMRT	71.6	24	no		90	2006-05-12	WHO II-III	47.88	T3	rN0	rIII	CCRT	2006-06-06	2006-07-13	60	131.6	27	2.22	37	DDP	yes	no	no	no	no	yes	no	no	yes	no	2009-12-01	1	17	0	42.6	1	42.6	2009-12-01	Mucosa necrosis or massive hemorrhage
154	7778	Male	65	CCRT	2D-RT	72	11	no		90	2007-10-30	WHO I	20.27	T2	rN0	rII	CCRT	2007-11-14	2007-12-25	64	136	30	2.13	41	DDP	yes	no	no	no	no	no	no	no	yes	no	2012-06-03	0	55	0	55.1	1	55.1	2012-06-03	Other radiation-related injuries
155	2827	Male	50	RT alone	2D-RT	70	11	no		90	2003-02-18	Image only	42.53	T4	rN0	rIV	neoCT+RT	2003-03-17	2003-04-23	60	130	27	2.22	37	DDP	yes	no	no	no	no	no	no	yes	no	no	2004-03-21	0	13	1	13.6	1	13.1	2004-03-21	Distant failure
156	3621	Male	57	RT alone	2D-RT	70	100	no	temporal lobe necrosis	90	2004-03-17	WHO II-III	66.47	T4	rN0	rIV	neoCT+RT	2004-04-12	2004-06-09	68	138	34	2	58	DDP	yes	no	no	no	no	yes	no	yes	yes	yes	2005-06-11	0	15	0	14.8	1	14.8	2005-06-11	Mucosa necrosis or massive hemorrhage
157	1899	Male	42	RT alone	3D-RT	60	24	no		90	2004-03-01	WHO II-III	25.11	T3	rN0	rIII	CCRT	2004-04-05	2004-05-14	60	120	27	2.22	39	DDP	yes	no	yes	no	yes	no	no	yes	yes	yes	2006-04-08	1	22	1	24.2	1	25.2	2006-04-08	Mucosa necrosis or massive hemorrhage
158	5719	Male	39	neoCT+RT+adjCT	2D-RT	74	31	no		90	2010-03-10	WHO II-III	104.6	T4	rN1	rIV	neoCT+CCRT	2010-04-02	2010-05-13	62	136	28	2.21	41	TPF+DDP	yes	no	no	no	no	no	no	no	no	no	2012-02-02	0	23	0	22.7	1	22.7	2012-02-02	Locoregional failure
159	1556	Female	43	RT alone	2D-RT	68	36	no	hearing deficit	80	2001-06-21	WHO II-III	35.37	T3	rN0	rIII	CCRT	2001-06-29	2001-08-17	70	138	30	2.33	49	DDP	yes	no	no	no	no	no	no	no	no	no	2003-01-31	0	19	1	7.7	1	19.3	2003-01-31	Distant failure
160	2583	Male	52	neoCT+RT	IMRT	70	19	no		70	2002-09-29	WHO II-III	46.9	T4	rN0	rIV	neoCT+RT	2002-11-12	2002-12-30	68	138	34	2	48	PF	yes	no	no	no	no	no	no	no	no	no	2003-03-12	1	5	0	5.4	1	5.4	2003-03-12	Locoregional failure
161	5664	Male	49	RT alone	2D-RT	68	23	no		90	2006-02-10	WHO II-III	72.38	T4	rN0	rIV	CCRT	2006-03-13	2006-04-21	60	128	27	2.22	39	DDP	yes	no	no	no	no	no	no	yes	yes	no	2008-04-01	1	14	1	13.4	1	25.7	2008-04-01	Locoregional failure and distant failure
162	10191	Female	56	CCRT	2D-RT	83	24	yes		90	2009-06-15	WHO II-III	36.94	T3	rN0	rIII	CCRT	2009-07-06	2009-08-01	60	143	30	2	26	DDP	yes	no	no	no	no	no	no	yes	no	no	2010-12-31	1	0	0	18.5	1	18.5	2010-12-31	Locoregional failure
163	2599	Male	52	RT alone	2D-RT	74	10	no		80	2002-10-28	Image only	28.84	T4	rN0	rIV	neoCT+RT	2002-11-11	2002-12-17	60	134	26	2.31	36	DDP	yes	yes	yes	yes	no	yes	yes	yes	yes	yes	2003-07-19	1	0	0	8.7	1	8.7	2003-07-19	Locoregional failure
164	5019	Male	31	RT+adjCT	2D-RT	70	19	no		80	2005-04-01	WHO II-III	128.74	T4	rN0	rIV	neoCT+CCRT	2005-06-28	2005-08-10	64	134	32	2	43	other	yes	no	no	no	no	no	no	no	yes	yes	2007-02-20	0	23	0	22.6	1	22.6	2007-02-20	Mucosa necrosis or massive hemorrhage
165	2242	Male	47	neoCT+RT	2D-RT	70	12	no	hearing deficit	90	2001-10-29	WHO II-III	25.39	T3	rN0	rIII	neoCT+RT	2002-04-19	2002-06-05	66	136	33	2	47	PF	yes	yes	yes	no	no	yes	no	no	yes	no	2002-12-26	0	14	1	13.9	1	13.9	2002-12-26	Feeding difficulty
166	3464	Male	46	RT alone	2D-RT	70	57	no		90	2010-04-30	WHO II-III	89.3	T4	rN0	rIV	neoCT+CCRT	2010-06-24	2010-08-02	64	134	28	2.29	39	PF+DDP	yes	yes	no	no	no	yes	no	no	yes	yes	2011-01-25	0	9	0	8.8	1	8.8	2011-06-01	Mucosa necrosis or massive hemorrhage
167	1745	Female	43	RT alone	2D-RT	66	12	no		90	2001-08-15	WHO II-III	16	T4	rN0	rIV	CCRT	2001-09-24	2001-11-02	68	134	30	2.27	39	DDP	yes	no	no	no	no	no	no	no	no	yes	2005-09-29	1	10	0	23.6	1	49.5	2005-09-29	Locoregional failure and distant failure
168	1143	Male	64	RT alone	2D-RT	68	11	no		80	2001-10-18	WHO II-III	127.14	T1	rN2	rIII	neoCT+RT	2001-02-19	2001-04-05	68	136	34	2	45	other	yes	no	no	no	no	no	no	no	no	no	2002-11-25	0	13	0	13.2	1	13.2	2002-11-01	Distant failure
169	1942	Male	42	RT alone	2D-RT	78	12	no		80	2001-11-13	WHO II-III	24.8	T4	rN0	rIV	RT alone	2001-11-28	2002-01-09	70	148	30	2.33	42	0	no	no	no	no	no	no	no	no	no	no	2003-02-20	0	15	1	5.7	1	15.2	2003-02-20	Distant failure
170	3130	Male	42	RT alone	2D-RT	79.2	7	no		90	2003-02-12	Image only	49.07	T4	rN0	rIV	neoCT+RT	2003-08-14	2003-09-28	68	147.2	34	2	45	PF	yes	no	no	no	no	no	no	no	no	yes	2006-11-14	0	45	0	45.1	1	45.1	2006-11-14	Mucosa necrosis or massive hemorrhage
171	1673	Male	28	RT alone	2D-RT	72	13	no	trismus	80	2001-08-01	WHO II-III	45.89	T3	rN0	rIII	CCRT	2001-08-29	2001-10-16	70	142	35	2	48	DDP	yes	no	no	no	no	no	no	no	no	no	2003-01-10	0	7	1	17.3	1	17.3	2003-01-10	Locoregional failure
172	5366	Male	32	RT alone	2D-RT	72	6	yes		80	2005-10-12	WHO II-III	55.72	T3	rN2	rIII	neoCT+RT	2005-10-18	2005-12-03	68	140	34	2	46	other	yes	no	no	no	no	yes	no	no	no	no	2008-02-03	0	5	0	27.7	1	27.7	2008-02-03	Locoregional failure
173	3169	Male	33	CCRT	2D-RT	68	14	no		100	2003-08-26	WHO II-III	23.2	T3	rN0	rIII	CCRT	2003-09-17	2003-10-31	60	128	27	2.22	44	DDP	yes	no	yes	no	no	yes	no	yes	no	no	2007-04-21	1	7	0	43.8	1	43.8	2007-04-21	Locoregional failure
174	2490	Male	64	neoCT+RT	2D-RT	68	75	no		90	2001-11-21	WHO II-III	48.69	T3	rN0	rIII	CCRT	2002-08-29	2002-10-25	68	136	34	2	57	DDP	yes	no	yes	no	no	no	no	no	yes	yes	2007-12-31	0	73	0	73.3	1	73.3	2007-12-31	Mucosa necrosis or massive hemorrhage
175	4346	Male	32	CCRT	2D-RT	60	23	no		90	2004-09-03	WHO II-III	76.11	T4	rN0	rIV	RT alone	2004-10-13	2004-11-18	60	120	27	2.22	36	0	no	no	yes	no	no	yes	no	no	no	no	2007-02-01	0	29	1	10.5	1	28.9	2007-02-01	Distant failure
176	4239	Female	57	RT alone	2D-RT	68	48	no		80	2004-07-30	WHO II-III	30.34	T1	rN0	rI	RT alone	2004-08-23	2004-09-29	60	128	27	2.22	37	0	no	yes	yes	no	no	yes	no	yes	yes	no	2006-05-04	0	21	0	21.1	1	21.1	2006-05-04	Unknown causes
177	9480	Male	46	neoCT+RT	2D-RT	72	6	yes	hearing deficit	90	2008-12-22	WHO II-III	37.38	T3	rN1	rIII	neoCT+RT	2009-01-12	2009-02-26	64	136	30	2.13	46	other	yes	no	no	no	no	yes	no	no	no	no	2012-05-13	0	41	0	35.4	1	40.7	2012-05-13	Distant failure
178	4274	Female	60	RT alone	2D-RT	70	132	yes		80	2004-08-13	WHO II-III	47.8	T4	rN0	rIV	neoCT+RT	2004-09-13	2004-11-03	68	138	34	2	51	DDP	yes	no	no	no	no	no	no	no	yes	yes	2005-01-19	1	3	0	5.2	1	5.2	2005-01-19	Mucosa necrosis or massive hemorrhage
179	3011	Male	41	RT alone	2D-RT	68	34	no		80	2003-04-18	WHO II-III	85.36	T4	rN0	rIV	neoCT+RT	2003-06-10	2003-07-16	60	128	27	2.22	36	DDP	yes	no	yes	no	no	yes	no	no	no	no	2005-08-20	1	23	0	22.9	1	28.1	2005-08-20	Locoregional failure and distant failure
180	2682	Male	40	RT+adjCT	2D-RT	70	9	no		80	2002-12-02	WHO II-III	28.05	T4	rN0	rIV	neoCT+RT	2002-12-30	2003-02-10	60	130	27	2.22	42	DDP	yes	yes	yes	no	yes	yes	no	yes	no	no	2006-07-03	1	28	0	43	1	43	2006-07-03	Locoregional failure
181	4486	Male	56	RT+adjCT	2D-RT	70	40	no		90	2004-10-14	WHO II-III	43.08	T4	rN0	rIV	neoCT+CCRT	2004-12-06	2005-01-21	68	138	34	2	46	PF	yes	no	yes	no	no	yes	no	yes	no	no	2009-11-04	0	61	0	60.7	1	60.7	2009-11-04	Radiation encephalopathy
182	2064	Male	47	neoCT+RT	2D-RT	68	24	no		90	2002-01-25	WHO II-III	58	T3	rN1	rIII	RT alone	2002-02-25	2002-04-05	68	136	30	2.27	39	0	no	no	no	no	no	yes	no	no	no	no	2005-06-30	1	27	0	41.2	1	41.2	2005-06-30	Locoregional failure
183	2564	Male	32	RT alone	2D-RT	68	48	no		80	2002-10-11	Image only	115.35	T1	rN1	rII	RT alone	2002-10-23	2002-12-10	68	136	34	2	48	0	no	no	no	no	no	yes	yes	no	no	no	2005-09-27	0	4	1	11.2	1	35.5	2005-09-27	Mucosa necrosis or massive hemorrhage
184	2058	Male	53	neoCT+RT	2D-RT	72	9	no		90	2002-01-30	WHO II-III	59.7	T4	rN0	rIV	CCRT	2002-02-20	2002-04-02	68	140	30	2.27	41	DDP	yes	no	no	no	no	yes	no	no	no	no	2006-09-20	0	56	1	39.7	1	55.7	2006-09-20	Distant failure
185	1931	Female	55	CCRT	2D-RT	70	19	no		90	2001-10-31	WHO II-III	22.46	T3	rN1	rIII	CCRT	2001-11-26	2002-01-07	68	138	30	2.27	42	DDP	yes	no	no	no	no	yes	no	no	no	yes	2002-11-30	0	13	0	13	1	13	2002-11-30	Mucosa necrosis or massive hemorrhage
186	12153	Male	40	CCRT	2D-RT	70	12	no		90	2010-06-30	WHO II-III	71.58	T3	rN0	rIII	CCRT	2010-07-29	2010-09-03	60	130	27	2.22	36	DDP	yes	no	no	no	no	yes	no	no	yes	no	2012-04-30	1	16	0	22	1	22	2012-04-30	Locoregional failure
187	2331	Male	50	RT alone	2D-RT	78	12	no		80	2002-05-01	WHO II-III	96.7	T3	rN0	rIII	neoCT+RT	2002-06-27	2002-08-09	64	142	32	2	43	PF	yes	no	no	no	no	no	no	no	no	no	2002-12-19	0	8	0	7.6	1	7.6	2002-12-19	Locoregional failure
189	3138	Female	40	CCRT	2D-RT	74	24	no		90	2003-06-11	WHO II-III	24.19	T3	rN1	rIII	neoCT+RT	2003-08-20	2003-10-09	68	142	34	2	50	other	yes	no	no	no	no	no	no	no	no	no	2005-10-11	0	28	0	28	1	28	2005-10-11	Locoregional failure
190	4759	Male	38	RT alone	2D-RT	70	72	no		90	2005-01-20	WHO II-III	26	T2	rN0	rII	RT alone	2005-02-28	2005-04-15	68	138	34	2	46	0	no	no	no	no	no	yes	no	no	no	no	2008-10-08	0	45	1	18.6	1	44.6	2008-10-08	Distant failure
191	1576	Male	41	neoCT+CCRT	2D-RT	72	36	no		80	2001-07-10	WHO II-III	48.84	T4	rN0	rIV	neoCT+RT	2001-07-24	2001-09-03	68	140	30	2.27	41	DDP	yes	no	no	no	no	yes	no	yes	yes	yes	2002-01-03	0	6	0	5.8	1	5.8	2002-01-03	Mucosa necrosis or massive hemorrhage
192	7204	Male	52	RT alone	2D-RT	70	27	no		90	2007-07-05	WHO II-III	16.52	T2	rN0	rII	CCRT	2007-08-03	2007-09-06	60	130	27	2.22	34	DDP	yes	no	no	no	no	no	no	no	no	no	2008-09-10	0	14	1	15.3	1	14.2	2008-09-10	Locoregional failure
193	1557	Male	48	RT alone	2D-RT	70	54	no		80	2001-06-18	WHO II-III	14.49	T3	rN0	rIII	CCRT	2001-07-09	2001-08-17	70	140	30	2.33	39	DDP	yes	no	no	no	no	no	no	no	no	no	2002-04-30	0	10	1	4.5	1	10.4	2002-04-30	Distant failure
194	2032	Male	31	RT alone	2D-RT	72	12	no		90	2002-01-05	WHO II-III	122.13	T4	rN0	rIV	neoCT+CCRT	2002-01-25	2002-03-08	68	140	30	2.27	42	PF	yes	no	no	no	no	no	no	no	no	no	2008-04-28	0	76	0	11.9	1	75.8	2008-04-28	Distant failure
195	6385	Male	37	RT alone	2D-RT	68	47	no		90	2006-11-02	WHO II-III	25.78	T3	rN1	rIII	CCRT	2006-11-21	2006-12-28	60	128	27	2.22	37	DDP	yes	no	no	no	no	no	no	no	no	no	2009-09-29	0	35	1	5.6	1	34.9	2008-09-29	Distant failure
196	2808	Male	49	RT alone	2D-RT	72	12	no		70	2003-02-13	Image only	47.47	T4	rN1	rIV	RT+adjCT	2003-03-11	2003-04-28	68	140	34	2	48	Taxol+DDP	yes	yes	no	no	no	no	no	no	yes	no	2003-10-28	1	0	1	8.5	1	8.5	2003-10-28	Distant failure
197	3654	Female	41	RT alone	3D-RT	70	20	no		90	2004-03-30	WHO II-III	23.13	T3	rN0	rIII	CCRT	2004-04-08	2004-05-28	68	138	34	2	50	DDP	yes	no	no	no	no	no	no	no	no	yes	2006-06-11	0	26	0	26.4	1	26.4	2006-06-11	Mucosa necrosis or massive hemorrhage
198	10529	Male	65	CCRT	2D-RT	70	30	no		90	2009-06-24	WHO II-III	29.86	T2	rN0	rII	neoCT+CCRT	2009-08-11	2009-09-18	60	130	28	2.14	38	TP+DDP	yes	no	yes	no	no	no	no	no	yes	no	2012-05-18	0	35	0	34.8	1	34.8	2012-05-18	Mucosa necrosis or massive hemorrhage
199	3548	Male	48	RT alone	2D-RT+Brachtherapy	80	42	no		90	2004-02-18	Image only	29.4	T4	rN0	rIV	neoCT+RT	2004-03-08	2004-04-13	60	140	27	2.22	36	DDP	yes	yes	no	no	no	no	no	no	yes	yes	2006-01-15	0	23	1	22.9	1	22.9	2005-11-06	Mucosa necrosis or massive hemorrhage
200	6289	Male	52	RT alone	2D-RT	72	25	yes		80	2006-08-24	WHO II-III	22.67	T3	rN1	rIII	CCRT	2006-10-11	2006-11-16	60	132	27	2.22	36	DDP	yes	no	yes	no	no	yes	no	no	yes	no	2008-03-24	0	19	0	19	1	19	2008-03-24	Mucosa necrosis or massive hemorrhage
201	2662	Male	34	RT alone	2D-RT	74	7	no		80	2002-06-05	WHO II-III	113.5	T4	rN0	rIV	neoCT+RT	2002-12-24	2003-01-22	68	142	34	2	29	PF	yes	no	no	no	no	no	no	no	yes	yes	2003-11-11	0	17	0	17.2	1	17.2	2003-11-11	Mucosa necrosis or massive hemorrhage
202	12986	Male	46	RT alone	2D-RT	70	78	no		80	2010-11-18	WHO II-III	123.12	T3	rN1	rIII	neoCT+CCRT	2011-02-15	2011-03-24	60	130	27	2.22	37	TP+DDP	yes	no	no	no	no	no	no	no	no	no	2011-09-21	1	3	0	10.1	1	10.1	2012-07-29	Locoregional failure
203	2620	Male	50	RT alone	2D-RT	70	34	no		70	2002-10-29	WHO II-III	46.5	T4	rN0	rIV	CCRT	2002-11-20	2002-12-26	60	130	26	2.31	36	DDP	yes	yes	yes	no	no	no	no	no	no	no	2006-05-24	0	43	0	42.8	1	42.8	2006-05-24	Encephalatrophy
204	1536	Male	69	RT alone	2D-RT	66	60	no	temporal lobe necrosis	80	2001-06-13	WHO II-III	73.71	T3	rN0	rIII	CCRT	2001-07-03	2001-08-08	68	134	27	2.52	36	DDP	yes	yes	no	no	no	no	no	no	yes	yes		0	59	0	58.6	1	58.6	2006-04-21	Mucosa necrosis or massive hemorrhage
205	2217	Male	32	RT alone	2D-RT	70	14	no		90	2002-03-10	WHO II-III	7.9	T2	rN1	rII	RT alone	2002-04-02	2002-05-14	68	138	30	2.27	42	0	no	no	yes	no	no	no	no	yes	no	no	2013-11-21	0	140	1	58.3	0	140.4
206	2327	Male	58	RT alone	2D-RT	68	117	no		80	2002-05-20	WHO II-III	146.3	T3	rN2	rIII	CCRT	2002-06-12	2002-07-25	66	134	30	2.2	43	DDP	yes	no	no	no	no	no	no	no	no	no	2003-01-30	1	0	1	8.3	1	8.3	2003-01-30	Locoregional failure
207	2940	Male	73	RT alone	2D-RT	70.77	9	no	trismus	80	2003-02-25	Image only	34.58	T4	rN0	rIV	neoCT+RT	2003-04-22	2003-06-02	60	130.77	27	2.22	41	DDP	yes	no	no	no	no	no	no	no	no	no	2006-04-01	0	37	0	37.2	1	37.2	2006-04-01	Other radiation-related injuries
208	4024	Male	59	RT alone	3D-RT	70	27	no		80	2004-04-14	Image only	46.07	T3	rN0	rIII	neoCT+RT	2004-05-20	2004-07-20	68	138	34	2	61	Taxol+DDP	yes	no	yes	no	no	no	no	no	no	no	2004-11-19	1	0	0	7.2	1	7.2	2004-11-09	Locoregional failure
209	4313	Male	47	RT alone	2D-RT	70	29	no		90	2004-07-26	WHO II-III	15.59	T3	rN1	rIII	neoCT+RT	2004-09-16	2004-11-05	68	138	34	2	50	PF	yes	no	no	no	no	no	no	no	no	no	2008-04-10	0	45	0	44.5	1	44.5	2008-04-10	Locoregional failure
210	3205	Female	34	neoCT+RT	2D-RT	70	30	yes		90	2003-09-08	WHO II-III	36.95	T3	rN1	rIII	CCRT	2003-10-13	2003-12-01	68	138	34	2	49	DDP	yes	no	no	no	no	no	no	no	no	no	2004-09-15	0	12	0	12.2	1	12.2	2004-09-15	Other radiation-related injuries
211	3192	Female	42	RT alone	2D-RT	68	70	no		90	2003-08-11	WHO II-III	18.25	T3	rN0	rIII	neoCT+RT	2003-10-08	2003-11-26	68	136	34	2	49	other	yes	no	no	no	no	no	no	yes	no	no	2005-07-29	0	24	0	23.7	1	23.6	2005-07-29	Leukemia
212	3545	Female	35	RT alone	2D-RT	70	6	no	cranial nerve palsy	80	2003-10-15	Image only	60.95	T4	rN0	rIV	neoCT+CCRT	2004-03-08	2004-04-23	68	138	34	2	46	PF	yes	no	no	no	no	no	no	no	no	no	2004-10-13	0	12	0	11.9	1	11.9	2004-09-10	Mucosa necrosis or massive hemorrhage
213	2547	Male	45	RT alone	3D-RT	70	70	no		80	2002-06-11	WHO II-III	31.13	T3	rN0	rIII	CCRT	2002-10-24	2002-12-06	68	138	34	2	43	DDP	yes	yes	no	no	no	no	no	no	yes	yes	2003-07-21	0	13	0	13.3	1	13.3	2003-07-21	Mucosa necrosis or massive hemorrhage
214	6283	Male	63	RT alone	2D-RT	74	29	no		90	2006-09-15	WHO II-III	37.6	T4	rN0	rIV	neoCT+RT	2006-09-27	2006-11-16	68	142	34	2	50	DDP	yes	yes	no	no	no	no	no	no	no	yes	2007-02-20	0	5	0	5.2	1	5.2	2007-02-20	Mucosa necrosis or massive hemorrhage
215	1155	Male	44	RT alone	2D-RT	70	14	no		90	2001-02-10	WHO II-III	130.94	T4	rN0	rIV	neoCT+RT	2001-02-22	2001-04-04	60	130	30	2	41	DDP	yes	no	no	no	no	no	no	no	yes	no	2001-11-01	0	9	1	3	1	8.7	2001-11-01	Distant failure
216	2568	Male	59	CCRT	2D-RT	76	7	no		80	2002-06-12	WHO II-III	52.48	T4	rN0	rIV	neoCT+RT	2002-10-28	2002-12-18	68	144	34	2	51	PF	yes	no	no	no	no	yes	no	yes	yes	no	2003-09-27	1	6	0	15.5	1	15.5	2003-09-27	Locoregional failure
217	2661	Male	41	RT alone	2D-RT	70	53	no		80	2002-07-12	WHO II-III	29.16	T4	rN1	rIV	neoCT+RT	2002-12-05	2003-01-22	68	138	34	2	48	other	yes	no	no	no	no	no	no	no	no	no	2004-06-11	1	17	1	11.3	1	23	2004-06-11	Locoregional failure and distant failure
218	8288	Male	67	neoCT+RT	2D-RT+Brachtherapy	70	48	no	trismus	80	2007-12-28	Image only	35.27	T4	rN0	rIV	neoCT+RT	2008-03-20	2008-05-05	54	124	27	2	46	other	yes	no	yes	no	no	yes	no	yes	no	no	2010-11-16	1	18	0	25.8	1	34.6	2010-11-16	Locoregional failure and distant failure
219	5520	Female	37	RT alone	2D-RT	68	55	no		80	2005-11-18	WHO II-III	14.13	T3	rN0	rIII	CCRT	2006-01-18	2006-02-28	60	128	27	2.22	41	DDP	yes	no	no	no	no	no	no	no	no	no	2010-12-13	1	37	1	42.7	1	60.8	2010-06-13	Locoregional failure and distant failure
220	6465	Female	42	RT alone	2D-RT	70	33	no		80	2006-08-18	WHO II-III	85.59	T4	rN0	rIV	neoCT+RT	2007-01-04	2007-02-15	60	130	30	2	42	other	yes	no	no	no	no	no	no	no	no	no	2007-04-30	0	8	0	8.4	1	8.4	2007-04-30	Locoregional failure
221	1513	Male	34	RT alone	2D-RT	74	20	no		80	2001-06-11	WHO II-III	73	T4	rN0	rIV	neoCT+RT	2001-06-19	2001-07-30	68	142	30	2.27	41	DDP	yes	no	no	no	no	no	no	no	yes	no	2001-12-31	0	7	0	6.6	1	6.6	2001-12-31	Other radiation-related injuries
222	4169	Male	36	RT alone	2D-RT	73	21	no	temporal lobe necrosis	80	2004-04-14	Image only	50.97	T4	rN0	rIV	neoCT+RT	2004-07-27	2004-09-10	68	141	34	2	45	PBF	yes	no	no	no	no	no	no	no	no	no	2006-07-23	1	12	1	15	1	27.3	2006-07-23	Locoregional failure
223	6572	Female	42	RT alone	2D-RT	68	42	yes		80	2006-11-08	WHO II-III	44.12	T4	rN0	rIV	neoCT+RT	2007-01-24	2007-03-15	64	132	32	2	50	Taxol+DDP	yes	yes	no	no	yes	no	no	yes	yes	no	2009-11-01	1	7	1	28.9	1	35.8	2009-11-01	Distant failure
224	3075	Male	38	RT alone	2D-RT	74.8	21	no		90	2003-06-23	Image only	45.24	T4	rN1	rIV	neoCT+CCRT	2003-07-25	2003-09-10	68	142.8	34	2	47	PF	yes	no	no	no	no	yes	no	no	no	no	2004-03-26	1	3	0	9.1	1	9.1	2004-03-26	Locoregional failure
225	3323	Male	62	RT alone	2D-RT	72.2	157	no		80	2003-10-03	WHO II-III	110.45	T3	rN3	rIV	neoCT+RT	2003-12-29	2004-02-12	68	140.2	30	2.27	45	Taxol+DDP	yes	no	no	no	no	no	no	no	no	no	2005-01-10	1	11	0	15.2	1	15.2	2005-01-10	Locoregional failure
226	10965	Male	46	RT alone	2D-RT	70	109	yes		90	2009-09-24	WHO II-III	25.76	T3	rN0	rIII	CCRT	2009-10-27	2009-12-04	60	130	28	2.14	38	DDP	yes	no	no	no	no	no	no	no	yes	no	2010-06-01	0	8	0	8.2	1	8.2	2010-06-01	Other radiation-related injuries
227	2226	Female	64	RT alone	2D-RT	70	120	no		90	2002-04-04	WHO II-III	39.38	T4	rN0	rIV	neoCT+RT	2002-04-10	2002-05-22	68	138	30	2.27	42	DDP	yes	yes	yes	no	yes	yes	no	no	no	no	2007-06-21	0	63	0	62.6	1	62.6	2007-06-21	Locoregional failure
228	3060	Male	60	RT alone	2D-RT	72	13	no	temporal lobe necrosis	80	2003-06-19	WHO II-III	140.7	T4	rN0	rIV	neoCT+RT	2003-07-25	2003-09-10	68	140	34	2	47	PBF	yes	no	no	no	no	no	no	no	no	no	2004-04-17	0	10	0	8.3	1	9.9	2004-04-17	Distant failure
229	5029	Male	36	neoCT+RT	2D-RT	76	10	no	hearing deficit	80	2005-04-06	Image only	72.94	T3	rN1	rIII	neoCT+RT	2005-06-29	2005-08-16	68	144	34	2	48	Gem+DDP	yes	no	yes	yes	no	yes	yes	no	yes	no	2009-12-07	0	56	0	56	1	56	2009-12-07	Feeding difficulty
230	1170	Male	39	CCRT	2D-RT	70	26	no		80	2001-02-22	Image only	107.32	T4	rN0	rIV	neoCT+RT	2001-02-28	2001-04-17	68	138	34	2	48	PF	yes	no	no	no	no	no	no	no	yes	yes	2002-03-10	0	13	0	12.6	1	12.6	2002-03-10	Mucosa necrosis or massive hemorrhage
231	2245	Male	47	neoCT+RT	2D-RT	68	10	no		80	2002-04-02	WHO II-III	39.67	T3	rN1	rIII	CCRT	2002-04-22	2002-05-29	60	128	27	2.22	37	DDP	yes	no	no	no	no	no	no	no	no	no	2005-12-10	1	23	0	44.3	1	44.3	2005-12-10	Locoregional failure
232	3058	Male	50	neoCT+RT	2D-RT	68	42	no	trismus	90	2003-07-02	WHO II-III	19.62	T1	rN0	rI	RT alone	2003-07-17	2003-09-04	68	136	34	2	49	0	no	no	no	no	no	no	no	no	no	no	2005-02-15	0	19	1	20	1	19.4	2005-02-15	Locoregional failure
233	2273	Male	56	neoCT+RT	2D-RT	76	26	no		80	2010-11-22	WHO II-III	29.6	T3	rN0	rIII	neoCT+RT	2011-05-24	2011-07-01	60	136	27	2.22	38	Taxol+DDP	yes	no	no	no	no	no	no	no	no	yes	2011-11-18	0	12	1	11.9	1	11.9	2012-02-24	Mucosa necrosis or massive hemorrhage
234	3014	Male	36	RT alone	2D-RT	68	58	no		90	2003-06-04	WHO II-III	10.94	T3	rN1	rIII	CCRT	2003-06-16	2003-07-22	60	128	27	2.22	36	DDP	yes	no	no	no	no	no	no	no	no	no	2006-05-30	1	11	0	35.9	1	35.9	2006-05-30	Locoregional failure
235	4430	Female	46	neoCT+RT	2D-RT	72	55	yes	hearing deficit	80	2004-10-20	WHO II-III	118.92	T3	rN3	rIV	neoCT+RT	2004-11-10	2004-12-28	68	140	34	2	48	PF	yes	no	no	no	no	no	no	no	no	no	2005-11-11	1	3	0	12.7	1	12.7	2005-11-11	Locoregional failure
235	4430	Female	46	neoCT+RT	2D-RT	72	55	yes		80	2004-10-20	WHO II-III	118.92	T3	rN3	rIV	neoCT+RT	2004-11-10	2004-12-28	68	140	34	2	48	PF	yes	no	no	no	no	no	no	no	no	no	2005-11-11	0	13	0	12.7	1	12.7	2005-11-11	Radiation encephalopathy
236	2334	Male	29	neoCT+RT	3D-RT	74.62	39	no	trismus	80	2001-06-01	WHO II-III	48.93	T4	rN0	rIV	neoCT+RT	2002-06-06	2002-08-08	64	138.62	32	2	63	other	yes	no	no	no	no	yes	no	no	no	no	2003-06-30	0	25	0	17.3	1	25	2003-06-30	Distant failure
237	3177	Male	52	RT alone	2D-RT	70	114	no		80	2003-06-17	WHO II-III	60.07	T1	rN3	rIV	CCRT	2003-09-18	2003-10-28	46	116	23	2	40	DDP	yes	no	no	no	no	no	no	no	no	no	2005-02-03	0	4	1	6.4	1	19.5	2005-02-03	Locoregional failure and distant failure
238	7883	Male	58	RT alone	2D-RT	72	144	no		80	2007-11-30	WHO I	31	T4	rN0	rIV	neoCT+RT	2007-12-14	2008-01-25	60	132	27	2.22	42	Taxol+DDP	yes	no	no	no	no	no	no	no	yes	yes	2008-04-14	0	5	0	4.5	1	4.5	2008-04-14	Mucosa necrosis or massive hemorrhage
239	2668	Female	63	RT alone	2D-RT	72	25	no	cranial nerve palsy	90	2002-11-05	WHO I	22.45	T1	rN0	rI	RT alone	2002-12-12	2003-01-26	66	138	32	2.06	45	0	no	no	yes	yes	no	yes	yes	yes	no	no	2008-11-30	0	73	0	72.8	1	72.8	2008-11-30	Radiation encephalopathy
240	4028	Male	33	RT alone	2D-RT	70	30	no		90	2004-05-12	WHO II-III	9.97	T3	rN0	rIII	CCRT	2004-06-07	2004-07-20	60	130	27	2.22	43	DDP	yes	no	no	no	no	no	no	yes	yes	yes	2009-07-10	1	7	0	61.9	1	61.9	2009-07-10	Mucosa necrosis or massive hemorrhage
241	8563	Female	60	RT alone	2D-RT	70	15	yes		80	2008-01-25	WHO II-III	100	T4	rN1	rIV	neoCT+RT	2008-05-12	2008-06-26	60	130	30	2	45	PF	yes	yes	no	no	no	no	no	no	no	no	2008-09-06	1	1	0	7.4	1	7.4	2008-09-06	Locoregional failure
242	5209	Male	62	RT alone	2D-RT	74	14	no	trismus	100	2005-05-30	WHO II-III	9.25	T3	rN0	rIII	CCRT	2005-08-18	2005-10-09	68	142	34	2	52	DDP	yes	no	no	no	no	no	no	no	no	no	2007-05-11	0	23	0	19.4	1	23.4	2007-05-11	Distant failure
243	2768	Male	46	neoCT+RT	2D-RT	72	9	no		80	2003-01-24	Image only	66.94	T4	rN0	rIV	neoCT+RT	2003-02-14	2003-04-03	68	140	34	2	48	PF	yes	yes	no	yes	no	no	no	no	no	no	2004-04-29	0	15	0	15.2	1	15.2	2004-04-29	Radiation encephalopathy
244	3303	Male	36	RT alone	2D-RT	70	17	no		80	2003-10-22	Image only	37.69	T4	rN0	rIV	CCRT	2003-12-02	2004-01-09	60	130	27	2.22	38	DDP	yes	no	no	no	no	yes	no	yes	no	no	2007-05-16	0	43	0	42.8	1	42.8	2007-05-16	Radiation encephalopathy
245	3705	Male	62	RT alone	2D-RT	72	26	no		90	2003-10-16	WHO II-III	31.85	T4	rN2	rIV	neoCT+RT	2004-05-09	2004-07-01	68	140	34	2	53	other	yes	no	no	no	no	no	no	no	no	no	2005-03-01	0	17	0	16.5	1	16.5	2005-03-01	Mucosa necrosis or massive hemorrhage
246	5555	Male	55	CCRT	2D-RT	74	26	no	trismus	90	2005-12-16	WHO II-III	90.36	T4	rN0	rIV	neoCT+RT	2006-01-13	2006-03-06	68	142	34	2	52	DDP	yes	no	no	no	no	no	no	no	no	yes	2006-12-30	0	13	0	12.5	1	12.5	2006-12-30	Mucosa necrosis or massive hemorrhage
247	2177	Female	46	RT alone	2D-RT	68	18	no		90	2002-02-19	Image only	21.76	T4	rN0	rIV	CCRT	2002-03-11	2002-04-19	68	136	30	2.27	39	DDP	yes	no	no	no	no	no	no	no	yes	no	2010-06-01	1	62	0	99.4	1	99.4	2010-06-01	Locoregional failure
248	4920	Female	43	RT alone	IMRT	71.56	12	yes		90	2005-04-20	WHO II-III	14.19	T3	rN0	rIII	CCRT	2005-05-09	2005-07-04	68	139.56	33	2.06	56	DDP	yes	no	yes	no	yes	no	no	yes	yes	yes	2009-06-28	1	22	0	50.3	1	50.3	2009-06-28	Mucosa necrosis or massive hemorrhage
249	5428	Male	44	CCRT	2D-RT	76	19	no		90	2010-05-31	WHO II-III	15.38	T2	rN0	rII	CCRT	2010-06-24	2010-08-02	62	138	28	2.21	39	DDP	yes	no	no	no	no	no	no	yes	yes	no	2010-12-27	1	5	0	7.6	1	6.9	2012-05-31	Locoregional failure
250	2512	Male	43	RT alone	2D-RT	68	47	no		70	2002-08-10	WHO II-III	102.49	T4	rN0	rIV	neoCT+RT	2002-09-24	2002-11-13	66	134	34	1.94	50	PBF	yes	no	no	no	no	no	no	no	yes	yes	2003-06-01	0	10	0	9.7	1	9.7	2003-06-01	Mucosa necrosis or massive hemorrhage
251	2687	Male	46	RT alone	2D-RT	68	66	no		80	2002-10-24	Image only	56.74	T4	rN2	rIV	neoCT+RT	2003-01-15	2003-03-07	68	136	34	2	51	PF	yes	yes	yes	no	no	yes	no	yes	no	no	2003-08-20	1	2	0	9.9	1	9.9	2003-08-20	Feeding difficulty
252	6087	Male	54	RT alone	IMRT	72.55	48	yes	trismus	90	2006-06-19	WHO I	42	T3	rN0	rIII	CCRT	2006-07-03	2006-08-18	68	140.55	34	2	46	DDP	yes	no	no	no	no	no	no	no	yes	yes	2007-08-09	1	3	0	13.7	1	13.7	2007-08-09	Mucosa necrosis or massive hemorrhage
253	6370	Male	54	CCRT	2D-RT	76	55	no		90	2006-10-11	WHO II-III	34.36	T4	rN0	rIV	CCRT	2006-11-07	2006-12-22	68	144	34	2	45	DDP	yes	no	no	no	no	no	no	no	yes	yes	2007-08-14	0	10	0	10.1	1	10.1	2007-08-14	Mucosa necrosis or massive hemorrhage
254	1464	Male	47	RT alone	2D-RT	70	12	no		90	2001-04-20	WHO II-III	16.75	T2	rN0	rII	RT alone	2001-05-29	2001-07-09	70	140	30	2.33	41	0	no	no	no	no	no	yes	no	no	yes	no	2003-04-28	0	24	0	11.1	1	24.3	2003-04-28	Mucosa necrosis or massive hemorrhage
255	3674	Male	32	RT alone	2D-RT	81	54	no		80	2004-03-18	Image only	36.22	T4	rN0	rIV	neoCT+RT	2004-04-23	2004-06-07	60	141	27	2.22	45	DDP	yes	no	no	no	no	no	no	no	yes	yes	2005-01-08	0	10	0	9.7	1	9.7	2005-01-08	Mucosa necrosis or massive hemorrhage
256	4893	Male	34	RT alone	2D-RT	74	13	no		90	2005-03-29	WHO II-III	48.9	T4	rN0	rIV	CCRT	2005-04-25	2005-06-20	68	142	34	2	56	DDP	yes	no	no	no	no	no	no	no	no	yes	2007-12-30	0	33	1	3	1	33	2007-12-30	Distant failure
257	4936	Male	52	RT alone	2D-RT	70	49	no	trismus	90	2004-10-27	WHO II-III	47.73	T3	rN0	rIII	CCRT	2005-05-24	2005-06-30	60	130	27	2.22	37	DDP	yes	no	yes	no	no	yes	no	no	yes	yes	2006-08-01	0	21	0	21.1	1	21.1	2006-08-01	Mucosa necrosis or massive hemorrhage
258	4026	Male	41	RT alone	2D-RT	70	30	no	trismus	90	2004-04-25	WHO II-III	59.97	T4	rN0	rIV	CCRT	2004-05-20	2004-07-02	60	130	27	2.22	43	DDP	yes	no	no	no	no	no	no	no	yes	yes	2005-05-04	0	12	0	12.3	1	12.3	2005-05-04	Mucosa necrosis or massive hemorrhage
259	12699	Female	62	CCRT	2D-RT	68	66	no		90	2010-11-10	WHO II-III	31.17	T3	rN0	rIII	CCRT	2010-11-29	2011-01-10	60	128	27	2.22	42	DDP	yes	yes	no	no	no	no	no	no	yes	no	2011-08-20	0	9	0	9.3	1	9.3	2011-08-20	Other radiation-related injuries
260	5395	Female	63	RT alone	2D-RT	68	23	yes		80	2005-09-12	WHO II-III	55.37	T3	rN0	rIII	CCRT	2005-10-31	2005-12-13	60	128	30	2	43	DDP	yes	no	yes	yes	yes	yes	yes	no	yes	yes	2010-12-10	0	55	0	62.9	1	62.9	2010-12-10	Mucosa necrosis or massive hemorrhage
261	2906	Male	48	RT alone	2D-RT	70	9	no	trismus	80	2003-03-02	Image only	43.49	T4	rN0	rIV	neoCT+RT	2003-04-03	2003-05-23	68	138	34	2	50	Taxol+DDP	yes	no	no	no	no	no	no	no	no	no	2004-12-30	0	22	0	21.9	1	21.9	2004-12-30	Other radiation-related injuries
262	6348	Male	62	RT alone	3D-RT+Brachtherapy	86	26	no	hearing deficit	80	2006-10-19	WHO II-III	30.27	T3	rN0	rIII	CCRT	2006-11-01	2006-12-07	60	146	27	2.22	36	DDP	yes	no	yes	no	no	yes	no	no	yes	yes	2007-11-04	0	13	0	12.5	1	12.5	2007-11-04	Mucosa necrosis or massive hemorrhage
263	8978	Male	40	RT alone	2D-RT	76	80	yes		80	2008-07-06	WHO II-III	103.83	T3	rN0	rIII	neoCT+CCRT	2008-09-04	2008-10-23	66	142	33	2	49	other	yes	no	no	no	no	yes	no	no	yes	yes	2011-06-18	0	35	1	35.4	1	35.4	2011-06-18	Mucosa necrosis or massive hemorrhage
264	5546	Female	42	RT alone	2D-RT	70	66	no		90	2006-12-18	WHO II-III	61.81	T4	rN0	rIV	neoCT+RT	2006-01-02	2006-02-25	68	138	34	2	54	DDP	yes	no	no	no	no	no	no	no	no	yes	2006-08-30	0	43	0	43	1	43	2006-08-30	Mucosa necrosis or massive hemorrhage
265	9724	Male	48	neoCT+RT+adjCT	2D-RT	68	34	yes	trismus	90	2009-03-12	WHO II-III	19.79	T4	rN0	rIV	CCRT	2009-03-22	2009-04-29	58	126	29	2	38	DDP	yes	no	no	no	no	no	no	no	yes	no	2009-10-31	0	8	0	7.6	1	7.6	2009-10-31	Mucosa necrosis or massive hemorrhage
266	1494	Male	49	RT alone	2D-RT	78	21	no	temporal lobe necrosis	80	2001-06-05	WHO II-III	50.69	T4	rN0	rIV	neoCT+RT	2001-06-21	2001-07-24	70	148	30	2.33	33	other	yes	no	yes	no	no	yes	no	no	no	no	2004-12-21	0	43	0	42.5	1	42.5	2004-12-21	Feeding difficulty
267	4888	Male	57	RT alone	2D-RT	72	116	no	cranial nerve palsy	90	2005-04-18	WHO I	32.98	T3	rN1	rIII	CCRT	2005-04-18	2005-06-06	65	137	30	2.17	49	DDP	yes	no	no	no	no	no	no	no	no	no	2007-07-06	0	27	0	26.6	1	26.6	2007-07-06	Mucosa necrosis or massive hemorrhage
268	6357	Male	58	CCRT	2D-RT	70	21	no	trismus	90	2006-09-07	WHO II-III	18.82	T3	rN2	rIII	neoCT+RT	2006-11-16	2006-12-22	60	130	27	2.22	36	PF	yes	no	no	no	no	no	no	no	yes	no	2007-09-12	0	12	1	12.3	1	12.2	2007-09-12	Mucosa necrosis or massive hemorrhage
269	4006	Female	48	RT alone	2D-RT	77.76	48	no		80	2004-04-23	WHO II-III	146.25	T4	rN0	rIV	CCRT	2004-05-18	2004-06-25	60	137.76	27	2.22	38	DDP	yes	no	no	no	no	no	no	no	yes	yes	2004-07-01	0	2	0	2.3	1	2.3	2004-07-01	Mucosa necrosis or massive hemorrhage
270	5352	Male	63	RT alone	2D-RT	70	34	yes		80	2005-08-10	WHO II-III	82.95	T4	rN0	rIV	neoCT+RT	2005-10-17	2005-12-13	68	138	34	2	57	PF	yes	no	no	no	no	no	no	no	no	no	2006-10-15	0	14	0	8.5	1	14.2	2006-10-15	Distant failure
271	1325	Male	28	RT alone	2D-RT	68	13	no		80	2001-03-30	WHO II-III	50.45	T4	rN0	rIV	neoCT+RT	2001-04-12	2001-05-17	70	138	25	2.8	35	DDP	yes	yes	yes	no	no	no	no	yes	yes	yes	2005-01-01	1	27	0	45	1	45	2005-01-10	Mucosa necrosis or massive hemorrhage
272	2725	Male	38	RT alone	2D-RT	68	19	no		80	2003-01-09	Image only	98.92	T4	rN0	rIV	neoCT+RT	2003-01-22	2003-03-14	68	136	34	2	51	DDP	yes	yes	no	no	no	no	no	no	yes	no	2003-09-21	1	0	0	8.4	1	8.4	2003-09-21	Locoregional failure
273	4881	Female	46	RT alone	2D-RT	60	48	yes		80	2005-03-16	WHO II-III	47.69	T4	rN0	rIV	neoCT+RT	2005-04-18	2005-06-02	60	120	27	2.22	45	DDP	yes	no	no	no	no	no	no	yes	yes	no	2008-12-26	1	8	0	45.3	1	45.3	2008-12-26	Locoregional failure
274	2210	Male	42	RT alone	2D-RT	68	25	no		90	2002-03-12	WHO II-III	28.16	T3	rN0	rIII	CCRT	2002-04-01	2002-05-16	66	134	33	2	45	DDP	yes	no	no	no	no	no	no	yes	no	no	2003-12-27	0	22	0	21.5	1	21.5	2003-12-27	Radiation encephalopathy
275	4848	Female	53	RT alone	2D-RT	70	190	no		80	2005-03-08	WHO I	95.28	T3	rN0	rIII	CCRT	2005-04-11	2005-06-07	68	138	34	2	57	DDP	yes	no	no	no	no	no	no	no	no	no	2007-01-02	0	22	0	13.9	1	21.8	2007-01-02	Distant failure
276	10171	Male	54	CCRT+adjCT	2D-RT	70	27	no		90	2009-06-12	WHO II-III	74.22	T4	rN0	rIV	neoCT+RT	2009-07-07	2009-08-17	64	134	30	2.13	41	DDP	yes	yes	no	no	no	yes	no	no	no	no	2010-03-01	0	9	0	8.6	1	8.6	2010-07-31	Locoregional failure
277	2690	Male	40	neoCT+RT	2D-RT	74	22	no		80	2002-11-14	WHO II-III	58.31	T4	rN0	rIV	neoCT+RT	2002-12-24	2003-01-17	40	74	18	2.22	24	DDP	yes	no	no	no	no	no	no	no	no	no	2003-07-05	1	3	1	1.9	1	7.7	2003-07-05	Locoregional failure and distant failure
278	5249	Male	58	RT alone	3D-RT	70	17	no	temporal lobe necrosis	80	2005-08-12	WHO II-III	12.55	T2	rN0	rII	RT alone	2005-09-01	2005-10-12	60	130	27	2.22	41	0	no	no	no	no	no	no	no	no	no	no	2006-07-15	0	11	0	12.2	1	11.1	2006-07-15	Locoregional failure
279	4747	Male	53	RT alone	2D-RT	66	36	yes		90	2004-12-30	WHO II-III	108.72	T3	rN0	rIII	neoCT+RT	2005-02-28	2005-04-06	60	126	27	2.22	37	PF	yes	no	no	no	no	no	no	no	no	yes	2005-11-01	0	10	0	10	1	10	2005-11-01	Mucosa necrosis or massive hemorrhage
280	5821	Female	79	RT alone	2D-RT	70	22	no		90	2006-03-17	WHO II-III	13.55	T3	rN0	rIII	CCRT	2006-04-06	2006-05-17	60	130	27	2.22	41	DDP	yes	no	yes	no	no	yes	no	no	no	no	2012-08-07	0	6	0	76.7	1	76.7		Distant failure
281	5474	Female	35	neoCT+RT	2D-RT	72	10	no		80	2005-09-30	WHO II-III	49.48	T4	rN0	rIV	neoCT+RT	2005-12-12	2006-01-19	60	132	27	2.22	38	PF	yes	no	no	no	no	no	no	no	yes	no	2008-06-01	0	32	1	24	1	32	2008-06-01	Distant failure
282	2709	Female	58	RT alone	2D-RT	72	41	no	temporal lobe necrosis	80	2002-11-13	WHO II-III	77.32	T4	rN0	rIV	neoCT+RT	2003-01-15	2003-03-06	68	140	34	2	50	other	yes	yes	no	no	no	yes	no	no	yes	no	2003-12-10	0	13	0	12.9	1	12.9	2003-12-10	Mucosa necrosis or massive hemorrhage
283	4119	Female	42	RT alone	2D-RT	60	48	no		90	2004-06-10	WHO II-III	20.36	T3	rN1	rIII	CCRT	2004-06-21	2004-08-02	60	120	27	2.22	42	DDP	yes	no	yes	no	no	yes	no	no	yes	no	2012-07-07	0	97	0	96.9	1	96.9	2012-07-07	Feeding difficulty
284	5201	Male	40	RT alone	2D-RT	72	20	yes		90	2005-07-19	WHO II-III	62.91	T3	rN1	rIII	CCRT	2005-08-18	2005-09-23	60	132	27	2.22	36	DDP	yes	no	yes	no	no	yes	no	yes	no	no	2009-12-28	1	39	0	53.3	1	53.3	2009-12-28	Locoregional failure
285	4906	Male	47	CCRT	2D-RT	68	24	no	temporal lobe necrosis	90	2005-03-16	WHO II-III	71.52	T4	rN0	rIV	neoCT+RT	2005-05-08	2005-07-01	68	136	34	2	54	PF	yes	no	no	no	no	no	no	no	no	no	2006-06-01	1	12	0	14.5	1	14.5	2006-06-01	Locoregional failure
286	7252	Male	45	RT+adjCT	2D-RT	72	30	no		90	2007-07-16	WHO II-III	54.29	T3	rN0	rIII	CCRT	2007-08-24	2007-09-25	60	132	27	2.22	32	DDP	yes	no	yes	no	no	no	no	no	no	no	2010-05-04	1	15	0	33.6	1	33.6	2010-05-04	Locoregional failure
287	3026	Male	40	RT alone	2D-RT	70	10	no		80	2003-04-24	Image only	38.75	T4	rN1	rIV	neoCT+RT	2003-06-30	2003-08-15	68	138	34	2	46	DDP	yes	yes	yes	no	no	yes	no	no	yes	yes	2004-03-25	0	11	0	11	1	11	2004-03-25	Mucosa necrosis or massive hemorrhage
288	3645	Male	54	CCRT	2D-RT	70	30	no		90	2004-04-05	WHO II-III	8.22	T1	rN0	rI	RT alone	2004-04-27	2004-06-11	60	130	27	2.22	45	0	no	no	no	no	no	no	no	no	no	yes	2007-04-02	0	36	0	35.9	1	35.9	2007-04-02	Mucosa necrosis or massive hemorrhage
289	5188	Female	58	RT alone	2D-RT	70	45	no		90	2005-07-05	WHO II-III	31.69	T1	rN1	rII	neoCT+RT	2005-08-10	2005-09-26	68	138	34	2	47	Taxol+DDP	yes	no	no	no	no	no	no	no	no	no	2007-12-18	1	22	0	29.4	1	29.4	2007-12-08	Locoregional failure
290	1357	Male	29	RT alone	2D-RT	70	40	no		90	2001-01-04	Image only	158.89	T3	rN0	rIII	neoCT+RT	2001-05-01	2001-07-01	70	140	33	2.12	61	PF	yes	yes	no	no	no	yes	yes	no	no	no	2002-03-30	0	10	0	14.9	1	14.9	2002-12-01	Locoregional failure
291	1278	Female	50	RT alone	2D-RT	70	184	no		80	2001-03-07	WHO II-III	87.27	T4	rN0	rIV	neoCT+RT	2001-04-04	2001-05-22	70	140	35	2	48	DDP	yes	no	no	no	no	no	no	no	no	no	2001-12-20	0	9	0	9.4	1	9.4	2001-12-20	Unknown causes
292	2882	Male	63	RT alone	2D-RT+Brachtherapy	79	28	no		80	2003-03-07	Image only	8.02	T4	rN0	rIV	CCRT	2003-03-25	2003-04-30	60	139	27	2.22	36	DDP	yes	no	no	no	no	no	no	no	no	no	2004-12-16	0	21	0	14.1	1	21.3	2004-12-16	Distant failure
293	7822	Male	35	CCRT	2D-RT	70	8	yes		90	2007-10-09	WHO II-III	34.75	T3	rN0	rIII	neoCT+RT	2007-12-11	2008-01-08	60	130	27	2.22	28	PF	yes	no	no	no	no	yes	no	no	yes	yes	2008-10-08	0	12	0	12	1	12	2008-10-08	Mucosa necrosis or massive hemorrhage
